# Supplementary material for: Molecular Network-Based Drug Prediction in Thyroid Cancer
Source: Int J Mol Sci. 2019 Jan 11;20(2):263. doi: 10.3390/ijms20020263 (PMC6359462; doi:10.3390/ijms20020263)
Supplement: Supplementary file 1 [file ijms-20-00263-s001.zip]

Archive with 3 entries (3 files):
- DatasetS1.txt
- DatasetS2.xlsx
- Figure S1.pdf
