# Supplementary material for: Molecular Network-Based Drug Prediction in Thyroid Cancer
Source: Int J Mol Sci. 2019 Jan 11;20(2):263. doi: 10.3390/ijms20020263 (PMC6359462; doi:10.3390/ijms20020263)
Supplement: Supplementary file 1 [file ijms-20-00263-s001.zip › DatasetS1.txt]

ENSG00000185269
ENSG00000084628
ENSG00000186732
ENSG00000168875
ENSG00000141485
ENSG00000165828
ENSG00000100867
ENSG00000174332
ENSG00000150361
ENSG00000081985
ENSG00000273706
ENSG00000163501
ENSG00000198074
ENSG00000139515
ENSG00000103546
ENSG00000126583
ENSG00000182759
ENSG00000163618
ENSG00000180287
ENSG00000119125
ENSG00000122585
ENSG00000145681
ENSG00000170454
ENSG00000170075
ENSG00000172551
ENSG00000144119
ENSG00000198183
ENSG00000124575
ENSG00000268089
ENSG00000100314
ENSG00000145321
ENSG00000124233
ENSG00000100626
ENSG00000178538
ENSG00000124664
ENSG00000234186
ENSG00000107147
ENSG00000010282
ENSG00000168298
ENSG00000070031
ENSG00000184357
ENSG00000108849
ENSG00000165643
ENSG00000163630
ENSG00000005073
ENSG00000140807
ENSG00000120903
ENSG00000099834
ENSG00000182566
ENSG00000174015
ENSG00000261594
ENSG00000162510
ENSG00000037965
ENSG00000165556
ENSG00000181234
ENSG00000130720
ENSG00000180806
ENSG00000107317
ENSG00000074317
ENSG00000072315
ENSG00000147655
ENSG00000205002
ENSG00000108244
ENSG00000100285
ENSG00000133020
ENSG00000137975
ENSG00000134339
ENSG00000125414
ENSG00000105122
ENSG00000104938
ENSG00000172794
ENSG00000124134
ENSG00000173762
ENSG00000089199
ENSG00000170370
ENSG00000168081
ENSG00000131650
ENSG00000100884
ENSG00000206072
ENSG00000196839
ENSG00000112799
ENSG00000205542
ENSG00000082175
ENSG00000164588
ENSG00000106018
ENSG00000141293
ENSG00000180818
ENSG00000141968
ENSG00000176919
ENSG00000138964
ENSG00000167281
ENSG00000204950
ENSG00000187821
ENSG00000101210
ENSG00000100162
ENSG00000167286
ENSG00000108602
ENSG00000205420
ENSG00000156127
ENSG00000100453
ENSG00000140479
ENSG00000168530
ENSG00000157119
ENSG00000179059
ENSG00000196091
ENSG00000198930
ENSG00000135426
ENSG00000148204
ENSG00000104879
ENSG00000184293
ENSG00000198125
ENSG00000128218
ENSG00000091482
ENSG00000140368
ENSG00000161681
ENSG00000104814
ENSG00000196260
ENSG00000170290
ENSG00000100060
ENSG00000137473
ENSG00000117399
ENSG00000100079
ENSG00000206075
ENSG00000162892
ENSG00000166803
ENSG00000117090
ENSG00000136286
ENSG00000186854
ENSG00000196090
ENSG00000239961
ENSG00000171564
ENSG00000077522
ENSG00000198520
ENSG00000227507
ENSG00000113722
ENSG00000130755
ENSG00000164604
ENSG00000141524
ENSG00000077274
ENSG00000119715
ENSG00000105246
ENSG00000172137
ENSG00000093009
ENSG00000170819
ENSG00000021645
ENSG00000101842
ENSG00000143632
ENSG00000120057
ENSG00000168333
ENSG00000145287
ENSG00000074211
ENSG00000145850
ENSG00000180096
ENSG00000171611
ENSG00000121552
ENSG00000166736
ENSG00000103811
ENSG00000214128
ENSG00000243566
ENSG00000213654
ENSG00000173698
ENSG00000128340
ENSG00000040731
ENSG00000165887
ENSG00000137265
ENSG00000015285
ENSG00000173991
ENSG00000089327
ENSG00000079841
ENSG00000171956
ENSG00000132965
ENSG00000185303
ENSG00000123329
ENSG00000092054
ENSG00000111913
ENSG00000143643
ENSG00000180448
ENSG00000186847
ENSG00000180875
ENSG00000111245
ENSG00000186439
ENSG00000137571
ENSG00000103187
ENSG00000174697
ENSG00000082512
ENSG00000091583
ENSG00000105048
ENSG00000187134
ENSG00000170091
ENSG00000147724
ENSG00000105409
ENSG00000139193
ENSG00000042980
ENSG00000125999
ENSG00000111348
ENSG00000148773
ENSG00000253293
ENSG00000162482
ENSG00000136492
ENSG00000180353
ENSG00000177359
ENSG00000136732
ENSG00000197893
ENSG00000197540
ENSG00000130812
ENSG00000092929
ENSG00000204397
ENSG00000198624
ENSG00000137752
ENSG00000131686
ENSG00000007312
ENSG00000126264
ENSG00000115165
ENSG00000168918
ENSG00000154277
ENSG00000186479
ENSG00000140968
ENSG00000140525
ENSG00000163631
ENSG00000135899
ENSG00000172399
ENSG00000176153
ENSG00000005059
ENSG00000109321
ENSG00000203760
ENSG00000123219
ENSG00000132819
ENSG00000127084
ENSG00000115085
ENSG00000177721
ENSG00000145626
ENSG00000159173
ENSG00000173714
ENSG00000160326
ENSG00000104833
ENSG00000172724
ENSG00000183463
ENSG00000159753
ENSG00000186603
ENSG00000054356
ENSG00000149781
ENSG00000167083
ENSG00000135905
ENSG00000143228
ENSG00000130592
ENSG00000171848
ENSG00000271605
ENSG00000167895
ENSG00000189377
ENSG00000179088
ENSG00000269113
ENSG00000128815
ENSG00000165794
ENSG00000182183
ENSG00000053747
ENSG00000140379
ENSG00000151632
ENSG00000129437
ENSG00000120694
ENSG00000176890
ENSG00000070190
ENSG00000110934
ENSG00000174950
ENSG00000166501
ENSG00000169758
ENSG00000197409
ENSG00000157542
ENSG00000151651
ENSG00000276043
ENSG00000158517
ENSG00000164451
ENSG00000196405
ENSG00000126353
ENSG00000136490
ENSG00000181617
ENSG00000100365
ENSG00000080986
ENSG00000163833
ENSG00000166851
ENSG00000023445
ENSG00000144218
ENSG00000185507
ENSG00000189127
ENSG00000162511
ENSG00000104903
ENSG00000256618
ENSG00000164087
ENSG00000110852
ENSG00000198821
ENSG00000183624
ENSG00000102879
ENSG00000135960
ENSG00000013810
ENSG00000160856
ENSG00000130303
ENSG00000171320
ENSG00000204475
ENSG00000122224
ENSG00000118308
ENSG00000111863
ENSG00000150201
ENSG00000012124
ENSG00000128886
ENSG00000028277
ENSG00000162894
ENSG00000164879
ENSG00000122035
ENSG00000213889
ENSG00000010671
ENSG00000160808
ENSG00000167664
ENSG00000104783
ENSG00000122592
ENSG00000182557
ENSG00000167984
ENSG00000185885
ENSG00000151725
ENSG00000198178
ENSG00000131747
ENSG00000174429
ENSG00000240045
ENSG00000126759
ENSG00000100721
ENSG00000075673
ENSG00000128322
ENSG00000066923
ENSG00000105011
ENSG00000172116
ENSG00000150556
ENSG00000104267
ENSG00000127528
ENSG00000167900
ENSG00000163599
ENSG00000189159
ENSG00000176302
ENSG00000240505
ENSG00000117724
ENSG00000154839
ENSG00000151702
ENSG00000126787
ENSG00000183570
ENSG00000143297
ENSG00000105889
ENSG00000055957
ENSG00000125354
ENSG00000132329
ENSG00000175063
ENSG00000086730
ENSG00000115163
ENSG00000130988
ENSG00000161888
ENSG00000102970
ENSG00000136167
ENSG00000172782
ENSG00000122986
ENSG00000130598
ENSG00000130475
ENSG00000035720
ENSG00000196139
ENSG00000124256
ENSG00000081237
ENSG00000113532
ENSG00000117091
ENSG00000072786
ENSG00000249853
ENSG00000165066
ENSG00000170373
ENSG00000117322
ENSG00000181291
ENSG00000163873
ENSG00000155897
ENSG00000173406
ENSG00000070193
ENSG00000110446
ENSG00000135439
ENSG00000143119
ENSG00000129993
ENSG00000072818
ENSG00000147647
ENSG00000197520
ENSG00000127564
ENSG00000004468
ENSG00000187608
ENSG00000206432
ENSG00000167513
ENSG00000146285
ENSG00000143171
ENSG00000172867
ENSG00000068831
ENSG00000161270
ENSG00000187848
ENSG00000196542
ENSG00000160932
ENSG00000135451
ENSG00000122025
ENSG00000117009
ENSG00000058335
ENSG00000171241
ENSG00000153044
ENSG00000086696
ENSG00000128285
ENSG00000089012
ENSG00000026559
ENSG00000127824
ENSG00000176788
ENSG00000112303
ENSG00000221946
ENSG00000197142
ENSG00000144485
ENSG00000146755
ENSG00000168509
ENSG00000197993
ENSG00000168421
ENSG00000145386
ENSG00000241106
ENSG00000132704
ENSG00000183908
ENSG00000074370
ENSG00000135443
ENSG00000175643
ENSG00000172586
ENSG00000172023
ENSG00000140961
ENSG00000186827
ENSG00000163219
ENSG00000188404
ENSG00000020633
ENSG00000160593
ENSG00000051341
ENSG00000146670
ENSG00000181218
ENSG00000134594
ENSG00000185697
ENSG00000126860
ENSG00000140030
ENSG00000160224
ENSG00000073754
ENSG00000043462
ENSG00000122862
ENSG00000168961
ENSG00000124772
ENSG00000103355
ENSG00000107223
ENSG00000172578
ENSG00000121211
ENSG00000145040
ENSG00000182162
ENSG00000070915
ENSG00000078589
ENSG00000169607
ENSG00000135476
ENSG00000132185
ENSG00000139194
ENSG00000077152
ENSG00000187730
ENSG00000139734
ENSG00000090889
ENSG00000144381
ENSG00000124194
ENSG00000154978
ENSG00000155719
ENSG00000144554
ENSG00000129173
ENSG00000111729
ENSG00000164691
ENSG00000157005
ENSG00000115593
ENSG00000119705
ENSG00000136573
ENSG00000100526
ENSG00000167419
ENSG00000171560
ENSG00000137101
ENSG00000064201
ENSG00000005471
ENSG00000111335
ENSG00000213445
ENSG00000166428
ENSG00000101057
ENSG00000174371
ENSG00000142945
ENSG00000125462
ENSG00000254087
ENSG00000099822
ENSG00000115596
ENSG00000166391
ENSG00000158481
ENSG00000088325
ENSG00000083454
ENSG00000173208
ENSG00000186081
ENSG00000144407
ENSG00000145088
ENSG00000185862
ENSG00000150782
ENSG00000211772
ENSG00000036828
ENSG00000015475
ENSG00000133048
ENSG00000181418
ENSG00000109061
ENSG00000167654
ENSG00000183011
ENSG00000278023
ENSG00000065357
ENSG00000065328
ENSG00000164764
ENSG00000172183
ENSG00000277734
ENSG00000171700
ENSG00000105369
ENSG00000250378
ENSG00000182866
ENSG00000102245
ENSG00000107159
ENSG00000185245
ENSG00000171903
ENSG00000129235
ENSG00000069493
ENSG00000100385
ENSG00000204897
ENSG00000075884
ENSG00000134516
ENSG00000137310
ENSG00000167618
ENSG00000100298
ENSG00000121210
ENSG00000163295
ENSG00000135074
ENSG00000138134
ENSG00000110876
ENSG00000159337
ENSG00000105255
ENSG00000160185
ENSG00000106268
ENSG00000106462
ENSG00000154822
ENSG00000082074
ENSG00000163568
ENSG00000204482
ENSG00000261701
ENSG00000118292
ENSG00000078081
ENSG00000143476
ENSG00000196954
ENSG00000117632
ENSG00000121966
ENSG00000121380
ENSG00000251493
ENSG00000111679
ENSG00000204257
ENSG00000166748
ENSG00000123485
ENSG00000204264
ENSG00000185291
ENSG00000197471
ENSG00000173626
ENSG00000069188
ENSG00000075218
ENSG00000121005
ENSG00000108798
ENSG00000019582
ENSG00000138623
ENSG00000085265
ENSG00000170465
ENSG00000104894
ENSG00000180210
ENSG00000186469
ENSG00000156411
ENSG00000124092
ENSG00000161835
ENSG00000109943
ENSG00000024526
ENSG00000106948
ENSG00000171864
ENSG00000214402
ENSG00000104921
ENSG00000083457
ENSG00000157456
ENSG00000116824
ENSG00000266094
ENSG00000035403
ENSG00000091651
ENSG00000176204
ENSG00000229474
ENSG00000242076
ENSG00000164978
ENSG00000186265
ENSG00000051180
ENSG00000138378
ENSG00000163207
ENSG00000163376
ENSG00000204472
ENSG00000105329
ENSG00000087088
ENSG00000188820
ENSG00000181804
ENSG00000196296
ENSG00000167244
ENSG00000072858
ENSG00000121895
ENSG00000161911
ENSG00000163519
ENSG00000183395
ENSG00000072571
ENSG00000130700
ENSG00000108684
ENSG00000115685
ENSG00000157191
ENSG00000084070
ENSG00000152253
ENSG00000214688
ENSG00000006327
ENSG00000167851
ENSG00000111732
ENSG00000196358
ENSG00000101336
ENSG00000130957
ENSG00000102384
ENSG00000161929
ENSG00000124191
ENSG00000276231
ENSG00000183486
ENSG00000205436
ENSG00000157303
ENSG00000198851
ENSG00000158869
ENSG00000188282
ENSG00000198796
ENSG00000124145
ENSG00000153179
ENSG00000163431
ENSG00000235568
ENSG00000167483
ENSG00000146809
ENSG00000142494
ENSG00000072694
ENSG00000132182
ENSG00000204147
ENSG00000163584
ENSG00000148848
ENSG00000197043
ENSG00000104951
ENSG00000103740
ENSG00000151892
ENSG00000182199
ENSG00000135144
ENSG00000231389
ENSG00000186185
ENSG00000163600
ENSG00000109805
ENSG00000145494
ENSG00000153283
ENSG00000185527
ENSG00000068489
ENSG00000102230
ENSG00000166317
ENSG00000115919
ENSG00000184922
ENSG00000175832
ENSG00000159958
ENSG00000106236
ENSG00000123338
ENSG00000213999
ENSG00000178562
ENSG00000104848
ENSG00000165304
ENSG00000188610
ENSG00000170054
ENSG00000249992
ENSG00000256574
ENSG00000165799
ENSG00000028137
ENSG00000152784
ENSG00000175482
ENSG00000124701
ENSG00000188130
ENSG00000198055
ENSG00000187840
ENSG00000175463
ENSG00000066279
ENSG00000177675
ENSG00000164109
ENSG00000071539
ENSG00000264230
ENSG00000226979
ENSG00000158525
ENSG00000115956
ENSG00000141480
ENSG00000141052
ENSG00000171617
ENSG00000173825
ENSG00000120949
ENSG00000163534
ENSG00000112149
ENSG00000015133
ENSG00000275688
ENSG00000141682
ENSG00000050344
ENSG00000133636
ENSG00000125245
ENSG00000125995
ENSG00000136634
ENSG00000185668
ENSG00000105967
ENSG00000109684
ENSG00000138778
ENSG00000097021
ENSG00000198771
ENSG00000115221
ENSG00000023892
ENSG00000264522
ENSG00000154165
ENSG00000127074
ENSG00000101265
ENSG00000217555
ENSG00000101412
ENSG00000234745
ENSG00000108370
ENSG00000167207
ENSG00000167264
ENSG00000204642
ENSG00000066230
ENSG00000114942
ENSG00000178105
ENSG00000162598
ENSG00000108405
ENSG00000087237
ENSG00000163508
ENSG00000197956
ENSG00000105697
ENSG00000146215
ENSG00000146232
ENSG00000104312
ENSG00000160999
ENSG00000105639
ENSG00000165949
ENSG00000151704
ENSG00000178927
ENSG00000119655
ENSG00000134363
ENSG00000124557
ENSG00000248713
ENSG00000159423
ENSG00000122180
ENSG00000104972
ENSG00000196767
ENSG00000120910
ENSG00000010610
ENSG00000013297
ENSG00000180549
ENSG00000241322
ENSG00000101892
ENSG00000133055
ENSG00000122133
ENSG00000129990
ENSG00000136930
ENSG00000143318
ENSG00000196747
ENSG00000109674
ENSG00000137078
ENSG00000167754
ENSG00000103363
ENSG00000115935
ENSG00000243978
ENSG00000106327
ENSG00000128040
ENSG00000081320
ENSG00000069424
ENSG00000123146
ENSG00000167634
ENSG00000122136
ENSG00000196684
ENSG00000096996
ENSG00000171840
ENSG00000257017
ENSG00000150867
ENSG00000105711
ENSG00000120068
ENSG00000171522
ENSG00000103522
ENSG00000007264
ENSG00000196126
ENSG00000254709
ENSG00000205784
ENSG00000197888
ENSG00000007216
ENSG00000077420
ENSG00000154016
ENSG00000180992
ENSG00000129675
ENSG00000133639
ENSG00000145428
ENSG00000110031
ENSG00000143851
ENSG00000180638
ENSG00000050438
ENSG00000269404
ENSG00000172349
ENSG00000100122
ENSG00000280649
ENSG00000021852
ENSG00000101443
ENSG00000168646
ENSG00000140451
ENSG00000170684
ENSG00000116852
ENSG00000117601
ENSG00000164512
ENSG00000143869
ENSG00000075702
ENSG00000198759
ENSG00000186470
ENSG00000173432
ENSG00000181788
ENSG00000169413
ENSG00000112742
ENSG00000235711
ENSG00000103375
ENSG00000143110
ENSG00000155307
ENSG00000114767
ENSG00000107099
ENSG00000129170
ENSG00000186529
ENSG00000057019
ENSG00000205057
ENSG00000159723
ENSG00000104435
ENSG00000237649
ENSG00000155926
ENSG00000198937
ENSG00000010030
ENSG00000189057
ENSG00000130540
ENSG00000137745
ENSG00000197093
ENSG00000162777
ENSG00000087586
ENSG00000249141
ENSG00000154451
ENSG00000168078
ENSG00000204165
ENSG00000125089
ENSG00000160307
ENSG00000089820
ENSG00000011600
ENSG00000135409
ENSG00000153064
ENSG00000141574
ENSG00000133980
ENSG00000154415
ENSG00000047936
ENSG00000132122
ENSG00000183150
ENSG00000159339
ENSG00000092470
ENSG00000188042
ENSG00000173221
ENSG00000144354
ENSG00000135046
ENSG00000196866
ENSG00000134757
ENSG00000169896
ENSG00000176029
ENSG00000204335
ENSG00000251537
ENSG00000248099
ENSG00000111837
ENSG00000108622
ENSG00000168234
ENSG00000121152
ENSG00000005022
ENSG00000106803
ENSG00000080824
ENSG00000161944
ENSG00000137804
ENSG00000143797
ENSG00000131196
ENSG00000121797
ENSG00000239474
ENSG00000197299
ENSG00000165457
ENSG00000140280
ENSG00000106565
ENSG00000127561
ENSG00000174123
ENSG00000100918
ENSG00000241468
ENSG00000147465
ENSG00000048462
ENSG00000100599
ENSG00000134690
ENSG00000006377
ENSG00000137965
ENSG00000167414
ENSG00000119969
ENSG00000198223
ENSG00000169679
ENSG00000213420
ENSG00000179715
ENSG00000126561
ENSG00000100911
ENSG00000142224
ENSG00000117215
ENSG00000124243
ENSG00000154025
ENSG00000141527
ENSG00000101255
ENSG00000125430
ENSG00000115523
ENSG00000198885
ENSG00000123136
ENSG00000087589
ENSG00000171310
ENSG00000234965
ENSG00000122188
ENSG00000110324
ENSG00000243955
ENSG00000243649
ENSG00000168071
ENSG00000169020
ENSG00000173020
ENSG00000130775
ENSG00000175766
ENSG00000169181
ENSG00000187741
ENSG00000163466
ENSG00000175756
ENSG00000115009
ENSG00000196092
ENSG00000011590
ENSG00000154589
ENSG00000148677
ENSG00000089685
ENSG00000116819
ENSG00000228278
ENSG00000092853
ENSG00000132170
ENSG00000104738
ENSG00000136535
ENSG00000131100
ENSG00000069696
ENSG00000156587
ENSG00000065911
ENSG00000113368
ENSG00000167613
ENSG00000163283
ENSG00000141506
ENSG00000034510
ENSG00000149948
ENSG00000025708
ENSG00000184661
ENSG00000158901
ENSG00000135114
ENSG00000173198
ENSG00000170312
ENSG00000133106
ENSG00000153898
ENSG00000124140
ENSG00000198286
ENSG00000080493
ENSG00000122122
ENSG00000101347
ENSG00000122012
ENSG00000122756
ENSG00000180644
ENSG00000119714
ENSG00000155629
ENSG00000173442
ENSG00000102096
ENSG00000181751
ENSG00000176884
ENSG00000177954
ENSG00000196660
ENSG00000134443
ENSG00000163918
ENSG00000121281
ENSG00000125910
ENSG00000108518
ENSG00000100362
ENSG00000089639
ENSG00000137841
ENSG00000112984
ENSG00000196361
ENSG00000128604
ENSG00000181652
ENSG00000158402
ENSG00000143801
ENSG00000145934
ENSG00000002933
ENSG00000181847
ENSG00000138180
ENSG00000171517
ENSG00000126266
ENSG00000115592
ENSG00000120659
ENSG00000170476
ENSG00000134595
ENSG00000186810
ENSG00000164032
ENSG00000135925
ENSG00000197721
ENSG00000226887
ENSG00000009790
ENSG00000136960
ENSG00000100433
ENSG00000163121
ENSG00000130429
ENSG00000135077
ENSG00000109265
ENSG00000134285
ENSG00000149091
ENSG00000164920
ENSG00000100351
ENSG00000138435
ENSG00000134242
ENSG00000122026
ENSG00000099958
ENSG00000103490
ENSG00000147606
ENSG00000169189
ENSG00000116833
ENSG00000137135
ENSG00000164107
ENSG00000156096
ENSG00000100297
ENSG00000060138
ENSG00000160505
ENSG00000198242
ENSG00000108878
ENSG00000145416
ENSG00000008018
ENSG00000108826
ENSG00000137807
ENSG00000182853
ENSG00000174130
ENSG00000173163
ENSG00000162004
ENSG00000175175
ENSG00000102032
ENSG00000172738
ENSG00000197629
ENSG00000196338
ENSG00000168528
ENSG00000142347
ENSG00000184445
ENSG00000089692
ENSG00000118596
ENSG00000187688
ENSG00000176749
ENSG00000186714
ENSG00000027075
ENSG00000153574
ENSG00000126882
ENSG00000066336
ENSG00000119403
ENSG00000132274
ENSG00000104660
ENSG00000076003
ENSG00000013725
ENSG00000179583
ENSG00000102174
ENSG00000184524
ENSG00000139626
ENSG00000112182
ENSG00000104327
ENSG00000185811
ENSG00000168824
ENSG00000167670
ENSG00000068079
ENSG00000213088
ENSG00000148803
ENSG00000178814
ENSG00000094804
ENSG00000136110
ENSG00000099953
ENSG00000188677
ENSG00000029534
ENSG00000112333
ENSG00000140511
ENSG00000185155
ENSG00000186891
ENSG00000176049
ENSG00000170262
ENSG00000188822
ENSG00000027644
ENSG00000164483
ENSG00000158477
ENSG00000161905
ENSG00000168995
ENSG00000131153
ENSG00000255833
ENSG00000122223
ENSG00000106665
ENSG00000182578
ENSG00000154814
ENSG00000158457
ENSG00000198908
ENSG00000162692
ENSG00000136938
ENSG00000168496
ENSG00000172081
ENSG00000168899
ENSG00000012660
ENSG00000166579
ENSG00000152689
ENSG00000115419
ENSG00000172478
ENSG00000196735
ENSG00000145824
ENSG00000162062
ENSG00000204616
ENSG00000158874
ENSG00000132693
ENSG00000138135
ENSG00000136541
ENSG00000136279
ENSG00000196843
ENSG00000186871
ENSG00000125753
ENSG00000165480
ENSG00000169550
ENSG00000185905
ENSG00000012223
ENSG00000100503
ENSG00000143167
ENSG00000111796
ENSG00000167261
ENSG00000091490
ENSG00000169344
ENSG00000168060
ENSG00000104450
ENSG00000141096
ENSG00000164485
ENSG00000146094
ENSG00000012779
ENSG00000163347
ENSG00000127152
ENSG00000169976
ENSG00000075886
ENSG00000214212
ENSG00000123836
ENSG00000162739
ENSG00000078804
ENSG00000172575
ENSG00000152086
ENSG00000175857
ENSG00000187051
ENSG00000165490
ENSG00000168334
ENSG00000185559
ENSG00000110665
ENSG00000116031
ENSG00000115386
ENSG00000124126
ENSG00000118640
ENSG00000213886
ENSG00000143185
ENSG00000183918
ENSG00000215788
ENSG00000118922
ENSG00000139618
ENSG00000184083
ENSG00000188385
ENSG00000177455
ENSG00000030304
ENSG00000173926
ENSG00000188848
ENSG00000171557
ENSG00000182533
ENSG00000140678
ENSG00000271503
ENSG00000160654
ENSG00000221968
ENSG00000064787
ENSG00000142507
ENSG00000174946
ENSG00000196990
ENSG00000198554
ENSG00000174917
ENSG00000165891
ENSG00000188011
ENSG00000204161
ENSG00000030110
ENSG00000167711
ENSG00000079263
ENSG00000163736
ENSG00000162878
ENSG00000108107
ENSG00000177272
ENSG00000220008
ENSG00000204267
ENSG00000135596
ENSG00000138131
ENSG00000153976
ENSG00000072135
ENSG00000247596
ENSG00000184730
ENSG00000122483
ENSG00000114993
ENSG00000143367
ENSG00000172061
ENSG00000260802
ENSG00000125845
ENSG00000166825
ENSG00000069812
ENSG00000196177
ENSG00000204287
ENSG00000142765
ENSG00000104856
ENSG00000155966
ENSG00000134061
ENSG00000163286
ENSG00000241837
ENSG00000180251
ENSG00000183765
ENSG00000106689
ENSG00000125319
ENSG00000007038
ENSG00000101460
ENSG00000115155
ENSG00000162975
ENSG00000243811
ENSG00000137203
ENSG00000131042
ENSG00000117586
ENSG00000151948
ENSG00000250479
ENSG00000173200
ENSG00000187510
ENSG00000177700
ENSG00000065320
ENSG00000198576
ENSG00000131142
ENSG00000065675
ENSG00000131910
ENSG00000168685
ENSG00000128578
ENSG00000111665
ENSG00000141127
ENSG00000059378
ENSG00000182054
ENSG00000101400
ENSG00000146477
ENSG00000258130
ENSG00000206579
ENSG00000154640
ENSG00000150594
ENSG00000171612
ENSG00000139187
ENSG00000184378
ENSG00000159216
ENSG00000166263
ENSG00000091128
ENSG00000205744
ENSG00000000938
ENSG00000262246
ENSG00000154856
ENSG00000176177
ENSG00000148680
ENSG00000124731
ENSG00000159496
ENSG00000273540
ENSG00000165168
ENSG00000006118
ENSG00000106785
ENSG00000131351
ENSG00000005844
ENSG00000171608
ENSG00000185532
ENSG00000204592
ENSG00000273079
ENSG00000100749
ENSG00000168404
ENSG00000178199
ENSG00000186010
ENSG00000090104
ENSG00000065600
ENSG00000152601
ENSG00000137812
ENSG00000140988
ENSG00000142227
ENSG00000169962
ENSG00000099331
ENSG00000165501
ENSG00000154920
ENSG00000153789
ENSG00000128271
ENSG00000154723
ENSG00000139438
ENSG00000079689
ENSG00000184489
ENSG00000091106
ENSG00000104147
ENSG00000110448
ENSG00000188501
ENSG00000177807
ENSG00000118193
ENSG00000064309
ENSG00000107566
ENSG00000185043
ENSG00000130332
ENSG00000184261
ENSG00000124203
ENSG00000122034
ENSG00000141431
ENSG00000013364
ENSG00000177602
ENSG00000178999
ENSG00000162105
ENSG00000161981
ENSG00000065615
ENSG00000188186
ENSG00000107738
ENSG00000184697
ENSG00000129991
ENSG00000188828
ENSG00000166741
ENSG00000130147
ENSG00000164104
ENSG00000177600
ENSG00000163563
ENSG00000173917
ENSG00000076928
ENSG00000105880
ENSG00000108578
ENSG00000116288
ENSG00000141161
ENSG00000115607
ENSG00000167749
ENSG00000197992
ENSG00000255071
ENSG00000158246
ENSG00000161980
ENSG00000101096
ENSG00000100628
ENSG00000060558
ENSG00000115718
ENSG00000160117
ENSG00000103485
ENSG00000271303
ENSG00000148120
ENSG00000104722
ENSG00000132681
ENSG00000185614
ENSG00000118513
ENSG00000173660
ENSG00000163092
ENSG00000178607
ENSG00000008516
ENSG00000122952
ENSG00000106560
ENSG00000102962
ENSG00000165474
ENSG00000101445
ENSG00000132334
ENSG00000176533
ENSG00000163687
ENSG00000026950
ENSG00000118620
ENSG00000186583
ENSG00000014138
ENSG00000134419
ENSG00000104522
ENSG00000205678
ENSG00000100092
ENSG00000074966
ENSG00000171860
ENSG00000164684
ENSG00000164841
ENSG00000213185
ENSG00000278705
ENSG00000140519
ENSG00000087250
ENSG00000120280
ENSG00000167525
ENSG00000126768
ENSG00000158773
ENSG00000174125
ENSG00000182117
ENSG00000109103
ENSG00000105835
ENSG00000137880
ENSG00000169403
ENSG00000105258
ENSG00000166455
ENSG00000143184
ENSG00000157600
ENSG00000152137
ENSG00000140795
ENSG00000008405
ENSG00000112137
ENSG00000185404
ENSG00000049768
ENSG00000138160
ENSG00000147168
ENSG00000167014
ENSG00000117114
ENSG00000183018
ENSG00000177669
ENSG00000102034
ENSG00000112306
ENSG00000109062
ENSG00000172115
ENSG00000176973
ENSG00000111728
ENSG00000167526
ENSG00000145832
ENSG00000174945
ENSG00000085999
ENSG00000187398
ENSG00000159166
ENSG00000105642
ENSG00000166401
ENSG00000186193
ENSG00000182676
ENSG00000157873
ENSG00000089127
ENSG00000160471
ENSG00000131143
ENSG00000163156
ENSG00000166710
ENSG00000173267
ENSG00000142583
ENSG00000171551
ENSG00000105393
ENSG00000168412
ENSG00000166707
ENSG00000166974
ENSG00000167862
ENSG00000120708
ENSG00000143226
ENSG00000148344
ENSG00000140835
ENSG00000173638
ENSG00000005302
ENSG00000081181
ENSG00000111252
ENSG00000116670
ENSG00000134460
ENSG00000196584
ENSG00000060718
ENSG00000139180
ENSG00000125458
ENSG00000144199
ENSG00000081377
ENSG00000185262
ENSG00000154611
ENSG00000163565
ENSG00000138760
ENSG00000108381
ENSG00000233276
ENSG00000099901
ENSG00000185630
ENSG00000112486
ENSG00000129810
ENSG00000125730
ENSG00000156928
ENSG00000006634
ENSG00000169245
ENSG00000099194
ENSG00000179674
ENSG00000104760
ENSG00000167751
ENSG00000140853
ENSG00000064886
ENSG00000170807
ENSG00000100678
ENSG00000163131
ENSG00000185482
ENSG00000008517
ENSG00000161405
ENSG00000166595
ENSG00000152495
ENSG00000164112
ENSG00000143768
ENSG00000092020
ENSG00000143774
ENSG00000099624
ENSG00000124508
ENSG00000112699
ENSG00000102445
ENSG00000163218
ENSG00000112183
ENSG00000110057
ENSG00000172789
ENSG00000265190
ENSG00000091527
ENSG00000173482
ENSG00000186998
ENSG00000137133
ENSG00000103653
ENSG00000147697
ENSG00000007968
ENSG00000154269
ENSG00000066382
ENSG00000174004
ENSG00000223865
ENSG00000076662
ENSG00000101440
ENSG00000229833
ENSG00000140931
ENSG00000059377
ENSG00000134057
ENSG00000011677
ENSG00000106952
ENSG00000151835
ENSG00000136153
ENSG00000187474
ENSG00000189430
ENSG00000007129
ENSG00000279483
ENSG00000135902
ENSG00000138166
ENSG00000002726
ENSG00000078043
ENSG00000088298
ENSG00000186517
ENSG00000156136
ENSG00000173715
ENSG00000240065
ENSG00000136840
ENSG00000175567
ENSG00000101003
ENSG00000179051
ENSG00000196154
ENSG00000110066
ENSG00000196664
ENSG00000169442
ENSG00000213347
ENSG00000161800
ENSG00000145555
ENSG00000110848
ENSG00000164930
ENSG00000213741
ENSG00000136280
ENSG00000170906
ENSG00000141837
ENSG00000173612
ENSG00000138363
ENSG00000184292
ENSG00000108179
ENSG00000132514
ENSG00000163462
ENSG00000164638
ENSG00000169627
ENSG00000206073
ENSG00000157601
ENSG00000135362
ENSG00000196550
ENSG00000105374
ENSG00000147889
ENSG00000160255
ENSG00000064490
ENSG00000145592
ENSG00000155115
ENSG00000101182
ENSG00000164919
ENSG00000171723
ENSG00000204385
ENSG00000163808
ENSG00000042088
ENSG00000171657
ENSG00000095752
ENSG00000077238
ENSG00000164405
ENSG00000101017
ENSG00000162366
ENSG00000166856
ENSG00000134245
ENSG00000148908
ENSG00000116898
ENSG00000198089
ENSG00000140090
ENSG00000046604
ENSG00000086504
ENSG00000114738
ENSG00000132003
ENSG00000152213
ENSG00000163606
ENSG00000145779
ENSG00000138670
ENSG00000137868
ENSG00000132646
ENSG00000132744
ENSG00000179873
ENSG00000151131
ENSG00000029153
ENSG00000004142
ENSG00000181817
ENSG00000184584
ENSG00000100290
ENSG00000145649
ENSG00000129355
ENSG00000073060
ENSG00000112655
ENSG00000277632
ENSG00000163293
ENSG00000081059
ENSG00000165323
ENSG00000047579
ENSG00000133874
ENSG00000130844
ENSG00000101695
ENSG00000131187
ENSG00000204711
ENSG00000090659
ENSG00000105825
ENSG00000177103
ENSG00000164543
ENSG00000040933
ENSG00000119397
ENSG00000176101
ENSG00000141447
ENSG00000154764
ENSG00000065413
ENSG00000198574
ENSG00000181192
ENSG00000123243
ENSG00000172809
ENSG00000100889
ENSG00000164305
ENSG00000071054
ENSG00000239672
ENSG00000131899
ENSG00000056558
ENSG00000181631
ENSG00000137161
ENSG00000115170
ENSG00000125869
ENSG00000188277
ENSG00000104998
ENSG00000103415
ENSG00000204252
ENSG00000198643
ENSG00000170271
ENSG00000148291
ENSG00000138795
ENSG00000167077
ENSG00000142937
ENSG00000253304
ENSG00000205593
ENSG00000116717
ENSG00000105287
ENSG00000183696
ENSG00000204564
ENSG00000136770
ENSG00000186687
ENSG00000182208
ENSG00000167476
ENSG00000051523
ENSG00000149554
ENSG00000103056
ENSG00000188487
ENSG00000143469
ENSG00000185686
ENSG00000150893
ENSG00000152822
ENSG00000180739
ENSG00000104518
ENSG00000103599
ENSG00000132970
ENSG00000125835
ENSG00000161970
ENSG00000070669
ENSG00000130751
ENSG00000145016
ENSG00000116741
ENSG00000164047
ENSG00000036565
ENSG00000205683
ENSG00000133454
ENSG00000228300
ENSG00000115325
ENSG00000196182
ENSG00000177707
ENSG00000151552
ENSG00000152082
ENSG00000138271
ENSG00000179271
ENSG00000072952
ENSG00000103313
ENSG00000124875
ENSG00000116663
ENSG00000185477
ENSG00000251039
ENSG00000189306
ENSG00000100387
ENSG00000112667
ENSG00000168894
ENSG00000170469
ENSG00000144847
ENSG00000156675
ENSG00000130635
ENSG00000241343
ENSG00000065361
ENSG00000105501
ENSG00000090382
ENSG00000204390
ENSG00000131174
ENSG00000137474
ENSG00000153395
ENSG00000067066
ENSG00000174460
ENSG00000159228
ENSG00000130520
ENSG00000159618
ENSG00000112514
ENSG00000111785
ENSG00000146701
ENSG00000173227
ENSG00000167208
ENSG00000160050
ENSG00000130487
ENSG00000157765
ENSG00000176473
ENSG00000105929
ENSG00000186442
ENSG00000188580
ENSG00000276070
ENSG00000111269
ENSG00000072506
ENSG00000163518
ENSG00000178342
ENSG00000085514
ENSG00000113070
ENSG00000111229
ENSG00000186318
ENSG00000171119
ENSG00000242265
ENSG00000055118
ENSG00000106153
ENSG00000166927
ENSG00000155755
ENSG00000115415
ENSG00000138347
ENSG00000185479
ENSG00000232629
ENSG00000137959
ENSG00000155252
ENSG00000188215
ENSG00000181544
ENSG00000129158
ENSG00000110955
ENSG00000112695
ENSG00000168484
ENSG00000140350
ENSG00000120729
ENSG00000158528
ENSG00000163380
ENSG00000169894
ENSG00000126756
ENSG00000123609
ENSG00000163145
ENSG00000146112
ENSG00000088387
ENSG00000185101
ENSG00000122641
ENSG00000096968
ENSG00000155657
ENSG00000154655
ENSG00000108961
ENSG00000106305
ENSG00000116128
ENSG00000119457
ENSG00000112297
ENSG00000178789
ENSG00000178150
ENSG00000205220
ENSG00000183172
ENSG00000125841
ENSG00000175029
ENSG00000152270
ENSG00000131469
ENSG00000114948
ENSG00000118508
ENSG00000138639
ENSG00000137225
ENSG00000169495
ENSG00000213719
ENSG00000113088
ENSG00000204290
ENSG00000131508
ENSG00000137818
ENSG00000182774
ENSG00000145220
ENSG00000074657
ENSG00000183019
ENSG00000105404
ENSG00000148498
ENSG00000155465
ENSG00000105640
ENSG00000108821
ENSG00000105193
ENSG00000061656
ENSG00000158473
ENSG00000101447
ENSG00000137462
ENSG00000053328
ENSG00000166676
ENSG00000185176
ENSG00000100985
ENSG00000165410
ENSG00000166165
ENSG00000146166
ENSG00000120802
ENSG00000104490
ENSG00000091513
ENSG00000143363
ENSG00000157017
ENSG00000169248
ENSG00000104974
ENSG00000165752
ENSG00000123143
ENSG00000103253
ENSG00000134602
ENSG00000054983
ENSG00000163154
ENSG00000147570
ENSG00000130255
ENSG00000128965
ENSG00000105851
ENSG00000131435
ENSG00000121577
ENSG00000159377
ENSG00000176381
ENSG00000131831
ENSG00000198964
ENSG00000171159
ENSG00000165730
ENSG00000160862
ENSG00000160570
ENSG00000181074
ENSG00000134962
ENSG00000168393
ENSG00000197646
ENSG00000105991
ENSG00000136688
ENSG00000119865
ENSG00000213625
ENSG00000140365
ENSG00000148154
ENSG00000166920
ENSG00000026751
ENSG00000133321
ENSG00000157224
ENSG00000162040
ENSG00000159251
ENSG00000123159
ENSG00000174744
ENSG00000151276
ENSG00000002549
ENSG00000187764
ENSG00000125743
ENSG00000182004
ENSG00000022567
ENSG00000159556
ENSG00000144036
ENSG00000111046
ENSG00000110719
ENSG00000154065
ENSG00000198833
ENSG00000159259
ENSG00000154237
ENSG00000206503
ENSG00000163827
ENSG00000100450
ENSG00000067992
ENSG00000173402
ENSG00000139648
ENSG00000107560
ENSG00000101109
ENSG00000183615
ENSG00000153563
ENSG00000122679
ENSG00000197943
ENSG00000152990
ENSG00000166446
ENSG00000134996
ENSG00000166012
ENSG00000123364
ENSG00000133026
ENSG00000050030
ENSG00000075239
ENSG00000128607
ENSG00000151914
ENSG00000186462
ENSG00000176046
ENSG00000137267
ENSG00000175592
ENSG00000165606
ENSG00000164938
ENSG00000115541
ENSG00000167617
ENSG00000079462
ENSG00000134326
ENSG00000235750
ENSG00000090266
ENSG00000078399
ENSG00000105383
ENSG00000125356
ENSG00000100427
ENSG00000171236
ENSG00000154217
ENSG00000150995
ENSG00000108639
ENSG00000164692
ENSG00000062038
ENSG00000115268
ENSG00000134830
ENSG00000026103
ENSG00000118526
ENSG00000159189
ENSG00000138495
ENSG00000129521
ENSG00000135363
ENSG00000101194
ENSG00000123728
ENSG00000128655
ENSG00000096395
ENSG00000232119
ENSG00000145743
ENSG00000177556
ENSG00000186074
ENSG00000110079
ENSG00000154914
ENSG00000215845
ENSG00000132698
ENSG00000130816
ENSG00000100209
ENSG00000077092
ENSG00000152192
ENSG00000215397
ENSG00000116183
ENSG00000179431
ENSG00000081277
ENSG00000162444
ENSG00000099977
ENSG00000124164
ENSG00000173578
ENSG00000117984
ENSG00000197448
ENSG00000169021
ENSG00000101082
ENSG00000168159
ENSG00000142156
ENSG00000134827
ENSG00000129988
ENSG00000254521
ENSG00000062096
ENSG00000170044
ENSG00000136011
ENSG00000197757
ENSG00000188162
ENSG00000156885
ENSG00000163993
ENSG00000188452
ENSG00000162009
ENSG00000140986
ENSG00000105550
ENSG00000156970
ENSG00000170162
ENSG00000100055
ENSG00000141433
ENSG00000164122
ENSG00000168418
ENSG00000177354
ENSG00000183379
ENSG00000156738
ENSG00000182272
ENSG00000077984
ENSG00000106536
ENSG00000130595
ENSG00000198431
ENSG00000172752
ENSG00000146410
ENSG00000110777
ENSG00000106031
ENSG00000113905
ENSG00000085840
ENSG00000162897
ENSG00000140403
ENSG00000027869
ENSG00000142606
ENSG00000173372
ENSG00000147443
ENSG00000145107
ENSG00000167653
ENSG00000147123
ENSG00000172428
ENSG00000136250
ENSG00000151490
ENSG00000161133
ENSG00000204516
ENSG00000150637
ENSG00000169271
ENSG00000166886
ENSG00000180061
ENSG00000188611
ENSG00000103184
ENSG00000174776
ENSG00000183617
ENSG00000160791
ENSG00000267534
ENSG00000111799
ENSG00000184076
ENSG00000107807
ENSG00000114013
ENSG00000166670
ENSG00000173915
ENSG00000066294
ENSG00000211898
ENSG00000122194
ENSG00000116761
ENSG00000115232
ENSG00000185681
ENSG00000048545
ENSG00000197880
ENSG00000145864
ENSG00000156234
ENSG00000081248
ENSG00000205413
ENSG00000203710
ENSG00000164129
ENSG00000127184
ENSG00000124172
ENSG00000138100
ENSG00000242574
ENSG00000131495
ENSG00000128422
ENSG00000167941
ENSG00000183648
ENSG00000171246
ENSG00000150779
ENSG00000204262
ENSG00000163564
ENSG00000185112
ENSG00000140990
ENSG00000163710
ENSG00000145777
ENSG00000176390
ENSG00000072133
ENSG00000172673
ENSG00000127540
ENSG00000103257
ENSG00000165269
ENSG00000143799
ENSG00000138823
ENSG00000117410
ENSG00000197057
ENSG00000172590
ENSG00000113263
ENSG00000174348
ENSG00000198901
ENSG00000182118
ENSG00000126267
ENSG00000196754
ENSG00000168002
ENSG00000100368
ENSG00000178828
ENSG00000125735
ENSG00000147457
ENSG00000015171
ENSG00000141552
ENSG00000072415
ENSG00000129450
ENSG00000163586
ENSG00000158717
ENSG00000173465
ENSG00000179750
ENSG00000275302
ENSG00000110077
ENSG00000168542
ENSG00000163923
ENSG00000133574
ENSG00000177105
ENSG00000275718
ENSG00000160838
ENSG00000137491
ENSG00000153310
ENSG00000105755
ENSG00000186106
ENSG00000080618
ENSG00000112992
ENSG00000073861
ENSG00000166278
ENSG00000173369
ENSG00000101542
ENSG00000128573
ENSG00000156709
ENSG00000177238
ENSG00000099994
ENSG00000147138
ENSG00000109339
ENSG00000183856
ENSG00000156413
ENSG00000143815
ENSG00000187862
ENSG00000172936
ENSG00000088682
ENSG00000174498
ENSG00000261884
ENSG00000156467
ENSG00000112195
ENSG00000131981
ENSG00000135404
ENSG00000141759
ENSG00000118564
ENSG00000204525
ENSG00000109113
ENSG00000127325
ENSG00000126890
ENSG00000152672
ENSG00000171488
ENSG00000143494
ENSG00000239713
ENSG00000126016
ENSG00000172243
ENSG00000142185
ENSG00000129667
ENSG00000130643
ENSG00000112079
ENSG00000162676
ENSG00000114638
ENSG00000145247
ENSG00000157557
ENSG00000176956
ENSG00000123473
ENSG00000111247
ENSG00000162639
ENSG00000205629
ENSG00000196976
ENSG00000263264
ENSG00000132692
ENSG00000168994
ENSG00000178741
ENSG00000204922
ENSG00000146151
ENSG00000164509
ENSG00000146729
ENSG00000109536
ENSG00000170369
ENSG00000158445
ENSG00000171659
ENSG00000142661
ENSG00000164167
ENSG00000129559
ENSG00000162757
ENSG00000143556
ENSG00000109576
ENSG00000170961
ENSG00000122852
ENSG00000050730
ENSG00000163794
ENSG00000168216
ENSG00000139278
ENSG00000187994
ENSG00000111801
ENSG00000054148
ENSG00000164023
ENSG00000162711
ENSG00000134760
ENSG00000146021
ENSG00000154102
ENSG00000168394
ENSG00000178904
ENSG00000171566
ENSG00000166902
ENSG00000159210
ENSG00000184984
ENSG00000147065
ENSG00000184867
ENSG00000102524
ENSG00000197181
ENSG00000213619
ENSG00000111206
ENSG00000134684
ENSG00000225614
ENSG00000154124
ENSG00000104415
ENSG00000157368
ENSG00000135931
ENSG00000188624
ENSG00000101280
ENSG00000170909
ENSG00000164054
ENSG00000006831
ENSG00000164291
ENSG00000138678
ENSG00000184260
ENSG00000122705
ENSG00000086967
ENSG00000128534
ENSG00000204116
ENSG00000142669
ENSG00000049249
ENSG00000277791
ENSG00000148362
ENSG00000266028
ENSG00000187912
ENSG00000198604
ENSG00000108298
ENSG00000160886
ENSG00000198363
ENSG00000147010
ENSG00000162654
ENSG00000131771
ENSG00000184216
ENSG00000187079
ENSG00000205045
ENSG00000143669
ENSG00000123342
ENSG00000197165
ENSG00000134954
ENSG00000081479
ENSG00000159110
ENSG00000216490
ENSG00000184160
ENSG00000137767
ENSG00000128342
ENSG00000157150
ENSG00000158122
ENSG00000064012
ENSG00000181896
ENSG00000196262
ENSG00000160214
ENSG00000175489
ENSG00000088726
ENSG00000000003
ENSG00000137414
ENSG00000182379
ENSG00000122861
ENSG00000118432
ENSG00000142512
ENSG00000178982
ENSG00000137693
ENSG00000275385
ENSG00000149564
ENSG00000167283
ENSG00000138443
ENSG00000198931
ENSG00000161203
ENSG00000139289
ENSG00000117228
ENSG00000143952
ENSG00000145703
ENSG00000171016
ENSG00000178449
ENSG00000092010
ENSG00000136950
ENSG00000137100
ENSG00000138653
ENSG00000049541
ENSG00000174718
ENSG00000175183
ENSG00000086570
ENSG00000114353
ENSG00000137288
ENSG00000103121
ENSG00000134825
ENSG00000124562
ENSG00000006625
ENSG00000158987
ENSG00000178567
ENSG00000160678
ENSG00000156222
ENSG00000175787
ENSG00000173457
ENSG00000159352
ENSG00000008952
ENSG00000162409
ENSG00000187323
ENSG00000164128
ENSG00000023902
ENSG00000221983
ENSG00000188643
ENSG00000143106
ENSG00000121594
ENSG00000196878
ENSG00000166750
ENSG00000115008
ENSG00000138829
ENSG00000186409
ENSG00000181036
ENSG00000152932
ENSG00000100344
ENSG00000101916
ENSG00000067182
ENSG00000115756
ENSG00000171425
ENSG00000107281
ENSG00000068028
ENSG00000156564
ENSG00000187908
ENSG00000144810
ENSG00000137106
ENSG00000134028
ENSG00000169071
ENSG00000156219
ENSG00000089041
ENSG00000123080
ENSG00000197756
ENSG00000154274
ENSG00000198846
ENSG00000147684
ENSG00000126453
ENSG00000128918
ENSG00000114395
ENSG00000114520
ENSG00000134321
ENSG00000078668
ENSG00000180879
ENSG00000115687
ENSG00000157259
ENSG00000116044
ENSG00000102575
ENSG00000155850
ENSG00000072864
ENSG00000164236
ENSG00000148832
ENSG00000162437
ENSG00000105926
ENSG00000105643
ENSG00000174944
ENSG00000183813
ENSG00000099337
ENSG00000166145
ENSG00000099800
ENSG00000268861
ENSG00000156466
ENSG00000173207
ENSG00000084674
ENSG00000007520
ENSG00000019169
ENSG00000177383
ENSG00000121807
ENSG00000101441
ENSG00000180828
ENSG00000163884
ENSG00000213995
ENSG00000135390
ENSG00000186818
ENSG00000136810
ENSG00000089248
ENSG00000108010
ENSG00000085662
ENSG00000198690
ENSG00000125898
ENSG00000277443
ENSG00000178752
ENSG00000111834
ENSG00000142546
ENSG00000179144
ENSG00000142192
ENSG00000198826
ENSG00000108406
ENSG00000170873
ENSG00000170310
ENSG00000188389
ENSG00000134256
ENSG00000113889
ENSG00000126067
ENSG00000127952
ENSG00000121904
ENSG00000196305
ENSG00000110422
ENSG00000197557
ENSG00000143479
ENSG00000175416
ENSG00000142534
ENSG00000127507
ENSG00000114956
ENSG00000262814
ENSG00000159199
ENSG00000205544
ENSG00000142731
ENSG00000109472
ENSG00000067955
ENSG00000101074
ENSG00000162763
ENSG00000105619
ENSG00000151693
ENSG00000123349
ENSG00000148541
ENSG00000189337
ENSG00000148965
ENSG00000132915
ENSG00000164197
ENSG00000150681
ENSG00000144837
ENSG00000244020
ENSG00000083720
ENSG00000160799
ENSG00000203747
ENSG00000100138
ENSG00000168675
ENSG00000145730
ENSG00000164430
ENSG00000143549
ENSG00000214140
ENSG00000008283
ENSG00000076555
ENSG00000142319
ENSG00000103154
ENSG00000148834
ENSG00000099377
ENSG00000176261
ENSG00000114270
ENSG00000081189
ENSG00000130811
ENSG00000159784
ENSG00000105372
ENSG00000185046
ENSG00000171940
ENSG00000169994
ENSG00000157985
ENSG00000130489
ENSG00000128626
ENSG00000167985
ENSG00000177885
ENSG00000169220
ENSG00000132792
ENSG00000117308
ENSG00000187735
ENSG00000164199
ENSG00000083845
ENSG00000188783
ENSG00000008324
ENSG00000187957
ENSG00000119681
ENSG00000187122
ENSG00000215475
ENSG00000099810
ENSG00000116649
