# Supplementary material for: Molecular Network-Based Drug Prediction in Thyroid Cancer
Source: Int J Mol Sci. 2019 Jan 11;20(2):263. doi: 10.3390/ijms20020263 (PMC6359462; doi:10.3390/ijms20020263)
Supplement: Supplementary file 1 [file ijms-20-00263-s001.zip › DatasetS2.xlsx]

## Sheet: Sheet1
No.	Gene1	Gene2	Normal_cor	Normal_pVal	Tumor_cor	Tumor_pVal	zScoreDiff	pValDiff	empPVals	pValDiff_adj	Classes
1	ENSG00000185269	ENSG00000180287	-0.387624	0.00264462	0.99204	0	21.5049	1.4e-102	9.74e-10	0.0579943	-/+
97207830	ENSG00000084628	ENSG00000162510	-0.241516	0.0677855	0.999197	0	20.3604	3.75e-92	1.95e-09	0.0579943	0/+
3	ENSG00000186732	ENSG00000084628	-0.195579	0.141207	0.998287	0	20.0209	3.62e-89	9.74e-09	0.0594719	0/+
4	ENSG00000168875	ENSG00000165828	-0.186132	0.161831	0.993482	0	19.9519	1.44e-88	9.74e-09	0.0594719	0/+
65491164	ENSG00000168875	ENSG00000162510	-0.170798	0.199883	0.993664	0	19.8404	1.33e-87	1.56e-08	0.0594719	0/+
42531	ENSG00000141485	ENSG00000163501	-0.166969	0.210304	0.995204	0	19.8127	2.32e-87	2.14e-08	0.0594719	0/+
43161104	ENSG00000165828	ENSG00000163501	-0.163481	0.220124	0.99975	0	19.7874	3.82e-87	2.34e-08	0.0594719	0/+
8	ENSG00000100867	ENSG00000147647	-0.16093	0.227504	0.998402	0	19.769	5.51e-87	2.53e-08	0.0594719	0/+
9	ENSG00000174332	ENSG00000107147	-0.157225	0.23853	0.996643	0	19.7422	9.36e-87	2.92e-08	0.0594719	0/+
6819493	ENSG00000150361	ENSG00000165643	-0.153363	0.250405	0.989904	0	19.6808	3.15e-86	3.7e-08	0.0594719	0/+
90895705	ENSG00000081985	ENSG00000124233	-0.144778	0.278224	0.994862	0	19.6526	5.49e-86	4.29e-08	0.0594719	0/+
12	ENSG00000273706	ENSG00000084628	-0.144397	0.279503	0.998473	0	19.6498	5.8e-86	4.58e-08	0.0594719	0/+
47756362	ENSG00000084628	ENSG00000100314	-0.12739	0.34062	0.991812	0	19.5279	6.36e-85	8.28e-08	0.0594719	0/+
52543661	ENSG00000163501	ENSG00000181234	-0.12613	0.345456	0.99909	0	19.5189	7.59e-85	8.67e-08	0.0594719	0/+
25927215	ENSG00000163501	ENSG00000162510	-0.121027	0.365476	0.999942	0	19.4824	1.55e-84	1.05e-07	0.0594719	0/+
16	ENSG00000198074	ENSG00000180638	-0.113802	0.394997	0.997447	0	19.4309	4.23e-84	1.36e-07	0.0594719	0/+
78596410	ENSG00000139515	ENSG00000108684	-0.105331	0.431338	0.994178	0	19.3705	1.37e-83	1.67e-07	0.0594719	0/+
46050435	ENSG00000174332	ENSG00000165643	-0.104318	0.435803	0.997499	0	19.3633	1.57e-83	1.71e-07	0.0594719	0/+
19	ENSG00000103546	ENSG00000084628	-0.298932	0.0226415	0.984847	0	19.3249	3.31e-83	1.95e-07	0.0594719	-/+
93204792	ENSG00000126583	ENSG00000163501	-0.0774157	0.563525	0.998322	0	19.1724	6.3e-82	3.19e-07	0.0594719	0/+
90332380	ENSG00000168875	ENSG00000181234	-0.0771361	0.564939	0.993338	0	19.1704	6.54e-82	3.26e-07	0.0594719	0/+
67101286	ENSG00000182759	ENSG00000150361	-0.274078	0.037349	0.98494	0	19.1561	8.6e-82	3.48e-07	0.0594719	-/+
23	ENSG00000126583	ENSG00000084628	-0.0747835	0.5769	0.997523	0	19.1538	9.01e-82	3.5e-07	0.0594719	0/+
24	ENSG00000084628	ENSG00000180287	-0.0726707	0.58774	0.991397	0	19.1388	1.2e-81	3.73e-07	0.0594719	0/+
73183776	ENSG00000165828	ENSG00000120903	-0.0692167	0.605656	0.990794	0	19.1144	1.92e-81	4.07e-07	0.0594719	0/+
26	ENSG00000141485	ENSG00000084628	-0.069017	0.606699	0.99445	0	19.113	1.97e-81	4.08e-07	0.0594719	0/+
70509726	ENSG00000163618	ENSG00000100314	-0.0683953	0.609952	0.992122	0	19.1086	2.14e-81	4.15e-07	0.0594719	0/+
28	ENSG00000139515	ENSG00000165556	-0.0675828	0.614214	0.998238	0	19.1028	2.39e-81	4.2e-07	0.0594719	0/+
29	ENSG00000180287	ENSG00000163618	-0.0661475	0.621773	0.991955	0	19.0927	2.91e-81	4.36e-07	0.0594719	0/+
5124611	ENSG00000273706	ENSG00000163501	-0.0647319	0.629267	0.999214	0	19.0827	3.52e-81	4.5e-07	0.0594719	0/+
31	ENSG00000186732	ENSG00000168875	-0.0632223	0.6373	0.993846	0	19.072	4.31e-81	4.69e-07	0.0594719	0/+
32	ENSG00000119125	ENSG00000139515	-0.170474	0.200749	0.987543	0	19.0607	5.35e-81	4.91e-07	0.0594719	0/+
33	ENSG00000081985	ENSG00000268089	-0.0608519	0.649997	0.990439	0	19.0553	5.94e-81	4.98e-07	0.0594719	0/+
34	ENSG00000126583	ENSG00000185269	-0.0593123	0.658297	0.998155	0	19.0444	7.32e-81	5.19e-07	0.0594719	0/+
16218750	ENSG00000182759	ENSG00000177359	-0.0612046	0.648101	0.989937	0	19.0356	8.64e-81	5.35e-07	0.0594719	0/+
91947803	ENSG00000185269	ENSG00000100314	-0.0579535	0.665657	0.992185	0	19.0348	8.79e-81	5.36e-07	0.0594719	0/+
6321634	ENSG00000174332	ENSG00000177359	-0.0546045	0.68393	0.995745	0	19.0111	1.38e-80	5.84e-07	0.0594719	0/+
73902166	ENSG00000185269	ENSG00000164920	-0.0525091	0.695455	0.99458	0	18.9963	1.83e-80	6.23e-07	0.0594719	0/+
39	ENSG00000165828	ENSG00000163618	-0.0524959	0.695528	0.999358	0	18.9963	1.83e-80	6.24e-07	0.0594719	0/+
40	ENSG00000122585	ENSG00000183463	-0.0479037	0.721026	0.998809	0	18.9639	3.39e-80	7.22e-07	0.0594719	0/+
15033072	ENSG00000163501	ENSG00000120903	-0.0478159	0.721517	0.990816	0	18.9632	3.43e-80	7.24e-07	0.0594719	0/+
87169390	ENSG00000163618	ENSG00000120903	-0.0466518	0.728032	0.990259	0	18.955	4.01e-80	7.56e-07	0.0594719	0/+
43	ENSG00000145681	ENSG00000124664	0.990378	0	-0.0458928	0.305271	-18.9497	4.44e-80	7.73e-07	0.0594719	+/0
25426549	ENSG00000185269	ENSG00000162510	-0.0441546	0.742071	0.999626	0	18.9374	5.61e-80	8.17e-07	0.0594719	0/+
45	ENSG00000168875	ENSG00000273706	-0.043637	0.744992	0.992949	0	18.9338	6.01e-80	8.33e-07	0.0594719	0/+
58542677	ENSG00000174332	ENSG00000261594	-0.0433756	0.746468	0.992546	0	18.9319	6.23e-80	8.4e-07	0.0594719	0/+
74104776	ENSG00000168875	ENSG00000163501	-0.0396269	0.767737	0.993657	0	18.9055	1.03e-79	9.49e-07	0.0594719	0/+
43517396	ENSG00000170454	ENSG00000186081	-0.107792	0.420589	0.988512	0	18.8973	1.2e-79	9.77e-07	0.0594719	0/+
49	ENSG00000084628	ENSG00000165828	-0.0363262	0.786607	0.999016	0	18.8822	1.6e-79	1.05e-06	0.0594719	0/+
50	ENSG00000170075	ENSG00000185269	-0.333138	0.0106089	0.98137	0	18.8592	2.47e-79	1.16e-06	0.0594719	-/+
64725922	ENSG00000145681	ENSG00000062096	0.990176	0	-0.0310135	0.488555	-18.8448	3.24e-79	1.23e-06	0.0594719	+/0
52	ENSG00000172551	ENSG00000165828	-0.165874	0.213353	0.986828	0	18.8295	4.32e-79	1.34e-06	0.0594719	0/+
53	ENSG00000126583	ENSG00000186732	-0.0256575	0.848385	0.997567	0	18.8071	6.61e-79	1.48e-06	0.0594719	0/+
49359397	ENSG00000144119	ENSG00000062096	0.989965	0	-0.0273768	0.540961	-18.8069	6.63e-79	1.49e-06	0.0594719	+/0
55693856	ENSG00000186732	ENSG00000100314	-0.0186281	0.889615	0.993189	0	18.7576	1.68e-78	1.94e-06	0.0594719	0/+
43736166	ENSG00000144119	ENSG00000174015	0.989894	0	-0.0203503	0.649534	-18.7326	2.69e-78	2.22e-06	0.0594719	+/0
91407854	ENSG00000084628	ENSG00000181234	-0.0142221	0.915614	0.998284	0	18.7266	3.01e-78	2.28e-06	0.0594719	0/+
58	ENSG00000168875	ENSG00000141485	-0.0719695	0.591358	0.988731	0	18.7112	4.02e-78	2.49e-06	0.0594719	0/+
59	ENSG00000198183	ENSG00000125414	0.992135	0	-0.00721752	0.871976	-18.6773	7.58e-78	3.03e-06	0.0594719	+/0
94319683	ENSG00000198183	ENSG00000109061	0.994552	0	-0.00472218	0.916032	-18.6597	1.05e-77	3.37e-06	0.0594719	+/0
80950333	ENSG00000141485	ENSG00000100314	-0.0785755	0.557678	0.988327	0	18.6334	1.72e-77	3.81e-06	0.0594719	0/+
1129762	ENSG00000186732	ENSG00000163501	-0.000430476	0.997441	0.998948	0	18.6295	1.85e-77	3.88e-06	0.0594719	0/+
43230041	ENSG00000273706	ENSG00000100314	0.000549945	0.996731	0.991779	0	18.6226	2.11e-77	4e-06	0.0594719	0/+
76711798	ENSG00000124575	ENSG00000070031	0.990881	0	0.00118319	0.978925	-18.6181	2.29e-77	4.06e-06	0.0594719	+/0
65	ENSG00000145681	ENSG00000144119	0.98856	0	-0.0656539	0.142255	-18.6131	2.51e-77	4.12e-06	0.0594719	+/0
38456449	ENSG00000268089	ENSG00000124233	0.00614249	0.9635	0.991213	0	18.5832	4.39e-77	4.52e-06	0.0594719	0/+
19910008	ENSG00000100314	ENSG00000164920	-0.128648	0.335831	0.986895	0	18.5797	4.69e-77	4.55e-06	0.0594719	0/+
68	ENSG00000145321	ENSG00000072315	0.993239	0	0.0109066	0.807602	-18.5497	8.2e-77	4.89e-06	0.0594719	+/0
83647591	ENSG00000174332	ENSG00000150361	-0.0885278	0.508721	0.987668	0	18.5093	1.74e-76	5.35e-06	0.0594719	0/+
86464857	ENSG00000124233	ENSG00000170044	0.0178262	0.894339	0.991233	0	18.501	2.03e-76	5.43e-06	0.0594719	0/+
71	ENSG00000100626	ENSG00000168875	0.0181251	0.892578	0.990737	0	18.4989	2.11e-76	5.45e-06	0.0594719	0/+
100580331	ENSG00000168875	ENSG00000100314	-0.0540838	0.686787	0.988411	0	18.4857	2.69e-76	5.59e-06	0.0594719	0/+
79268428	ENSG00000163618	ENSG00000140807	0.0207992	0.876845	0.991245	0	18.4801	2.99e-76	5.65e-06	0.0594719	0/+
37900926	ENSG00000163618	ENSG00000163501	0.0228474	0.864825	0.999498	0	18.4656	3.9e-76	5.77e-06	0.0594719	0/+
82176470	ENSG00000178538	ENSG00000163501	-0.162708	0.222343	0.985475	0	18.4603	4.31e-76	5.81e-06	0.0594719	0/+
60379478	ENSG00000172551	ENSG00000181234	-0.119129	0.373095	0.986639	0	18.4433	5.9e-76	5.98e-06	0.0594719	0/+
66692453	ENSG00000124664	ENSG00000174015	0.988693	0	-0.0349628	0.434887	-18.4381	6.5e-76	6.04e-06	0.0594719	+/0
78	ENSG00000145681	ENSG00000163630	0.988614	0	-0.0359836	0.421587	-18.4205	9e-76	6.2e-06	0.0594719	+/0
79	ENSG00000124664	ENSG00000163630	0.988228	0	-0.0495704	0.268102	-18.3985	1.35e-75	6.39e-06	0.0594719	+/0
67691949	ENSG00000141485	ENSG00000164920	0.0342886	0.798318	0.990739	0	18.3851	1.73e-75	6.51e-06	0.0594719	0/+
81	ENSG00000174332	ENSG00000074317	-0.0521327	0.697534	0.988115	0	18.3826	1.81e-75	6.54e-06	0.0594719	0/+
13722931	ENSG00000165828	ENSG00000100314	0.0379322	0.77741	0.992652	0	18.3594	2.78e-75	6.74e-06	0.0594719	0/+
72634799	ENSG00000163618	ENSG00000164920	0.0386219	0.773469	0.994748	0	18.3545	3.04e-75	6.78e-06	0.0594719	0/+
100712813	ENSG00000126583	ENSG00000162510	0.0387833	0.772548	0.998384	0	18.3534	3.1e-75	6.79e-06	0.0594719	0/+
85	ENSG00000126583	ENSG00000163618	0.0389642	0.771516	0.998067	0	18.3521	3.18e-75	6.8e-06	0.0594719	0/+
86	ENSG00000141485	ENSG00000180287	-0.00251782	0.985034	0.989103	0	18.3402	3.96e-75	6.89e-06	0.0594719	0/+
87	ENSG00000126583	ENSG00000273706	0.0428331	0.749535	0.99772	0	18.3248	5.24e-75	7.02e-06	0.0594719	0/+
88	ENSG00000139515	ENSG00000183463	-0.0506745	0.705603	0.987919	0	18.3146	6.33e-75	7.09e-06	0.0594719	0/+
43155135	ENSG00000234186	ENSG00000124575	0.98886	0	-0.00938141	0.834086	-18.3107	6.8e-75	7.11e-06	0.0594719	+/0
28062346	ENSG00000107147	ENSG00000165643	0.0467739	0.727347	0.999304	0	18.297	8.74e-75	7.23e-06	0.0594719	0/+
91	ENSG00000010282	ENSG00000124664	0.988188	0	-0.0349479	0.435082	-18.2833	1.12e-74	7.33e-06	0.0594719	+/0
57875650	ENSG00000174332	ENSG00000089199	-0.0491605	0.714017	0.987836	0	18.2796	1.2e-74	7.36e-06	0.0594719	0/+
41250089	ENSG00000163501	ENSG00000140807	0.0499509	0.70962	0.990376	0	18.2746	1.32e-74	7.4e-06	0.0594719	0/+
94	ENSG00000010282	ENSG00000144119	0.987554	0	-0.0593172	0.184989	-18.27	1.43e-74	7.42e-06	0.0594719	+/0
95	ENSG00000185269	ENSG00000163618	0.0530968	0.692216	0.99948	0	18.2524	1.98e-74	7.53e-06	0.0594719	0/+
33465170	ENSG00000168298	ENSG00000234965	0.991179	0	0.0580545	0.194534	-18.2174	3.75e-74	7.79e-06	0.0594719	+/0
35984901	ENSG00000124664	ENSG00000062096	0.988726	0	-0.000714885	0.987265	-18.2072	4.53e-74	7.85e-06	0.0594719	+/0
98	ENSG00000107147	ENSG00000074317	-0.0283566	0.832654	0.98808	0	18.2048	4.73e-74	7.87e-06	0.0594719	0/+
26320101	ENSG00000126583	ENSG00000164920	0.0606392	0.651141	0.99328	0	18.1992	5.24e-74	7.91e-06	0.0594719	0/+
99657185	ENSG00000070031	ENSG00000234965	0.990991	0	0.0607482	0.174595	-18.1984	5.31e-74	7.92e-06	0.0594719	+/0
50391462	ENSG00000184357	ENSG00000070031	0.991757	0	0.0613238	0.170539	-18.1943	5.72e-74	7.94e-06	0.0594719	+/0
81655857	ENSG00000084628	ENSG00000163501	0.0644094	0.63098	0.999134	0	18.1725	8.52e-74	8.07e-06	0.0594719	0/+
103	ENSG00000185269	ENSG00000165828	0.0648515	0.628632	0.999501	0	18.1694	9.02e-74	8.1e-06	0.0594719	0/+
104	ENSG00000124664	ENSG00000144119	0.989987	0	0.0643129	0.150601	-18.1687	9.14e-74	8.1e-06	0.0594719	+/0
81073232	ENSG00000168298	ENSG00000070031	0.992792	0	0.0722243	0.106382	-18.1173	2.33e-73	8.43e-06	0.0594719	+/0
106	ENSG00000185269	ENSG00000168875	0.0770888	0.565178	0.993576	0	18.0829	4.35e-73	8.64e-06	0.0594719	0/+
97514990	ENSG00000108849	ENSG00000079841	-0.104811	0.433626	0.985613	0	18.079	4.67e-73	8.67e-06	0.0594719	0/+
108	ENSG00000126583	ENSG00000141485	0.0785185	0.557965	0.994281	0	18.0727	5.23e-73	8.7e-06	0.0594719	0/+
109	ENSG00000198183	ENSG00000133020	0.997221	0	0.0788861	0.0777238	-18.0701	5.48e-73	8.71e-06	0.0594719	+/0
17152109	ENSG00000165643	ENSG00000177359	0.0791602	0.554741	0.997683	0	18.0682	5.68e-73	8.72e-06	0.0594719	0/+
4111842	ENSG00000107147	ENSG00000150361	0.0481312	0.719756	0.989286	0	18.0435	8.87e-73	8.89e-06	0.0594719	0/+
112	ENSG00000163630	ENSG00000144119	0.992884	0	0.0826653	0.0644805	-18.0434	8.9e-73	8.89e-06	0.0594719	+/0
113	ENSG00000172551	ENSG00000180287	-0.271774	0.0390427	0.979494	0	18.0428	8.99e-73	8.89e-06	0.0594719	-/+
58796037	ENSG00000145321	ENSG00000130720	0.994151	0	0.084104	0.0599537	-18.0332	1.07e-72	8.95e-06	0.0594719	+/0
15175675	ENSG00000005073	ENSG00000078399	0.0856808	0.522499	0.996361	0	18.022	1.31e-72	9.02e-06	0.0594719	0/+
30035705	ENSG00000172551	ENSG00000162510	-0.0417552	0.75564	0.987003	0	17.9928	2.22e-72	9.2e-06	0.0594719	0/+
117	ENSG00000165828	ENSG00000180287	0.0919245	0.492529	0.992144	0	17.9777	2.91e-72	9.29e-06	0.0594719	0/+
25975217	ENSG00000140807	ENSG00000162510	0.0927706	0.488538	0.990526	0	17.9717	3.25e-72	9.32e-06	0.0594719	0/+
16059028	ENSG00000185269	ENSG00000163501	0.0952447	0.476966	0.99957	0	17.9541	4.46e-72	9.41e-06	0.0594719	0/+
31029684	ENSG00000182759	ENSG00000261594	-0.0544191	0.684947	0.986463	0	17.938	5.96e-72	9.51e-06	0.0594719	0/+
121	ENSG00000182759	ENSG00000107147	0.0982191	0.463249	0.990621	0	17.933	6.52e-72	9.54e-06	0.0594719	0/+
74258499	ENSG00000124575	ENSG00000234965	0.991234	0	0.0998902	0.0253613	-17.9211	8.07e-72	9.6e-06	0.0594719	+/+
29681794	ENSG00000120903	ENSG00000164920	-0.112581	0.400121	0.984689	0	17.9137	9.22e-72	9.64e-06	0.0594719	0/+
81162687	ENSG00000099834	ENSG00000079841	0.101696	0.447489	0.990099	0	17.9083	1.02e-71	9.67e-06	0.0594719	0/+
91285923	ENSG00000182566	ENSG00000136011	-0.0981525	0.463554	0.985033	0	17.8917	1.37e-71	9.75e-06	0.0594719	0/+
31114529	ENSG00000163501	ENSG00000164920	0.104531	0.434863	0.994457	0	17.8881	1.46e-71	9.77e-06	0.0594719	0/+
80367833	ENSG00000100314	ENSG00000140807	-0.0647788	0.629018	0.98589	0	17.8643	2.24e-71	9.89e-06	0.0594719	0/+
128	ENSG00000185269	ENSG00000084628	0.110437	0.40921	0.998838	0	17.8461	3.1e-71	9.99e-06	0.0594719	0/+
129	ENSG00000126583	ENSG00000172551	-0.0550891	0.681274	0.986059	0	17.8384	3.56e-71	1e-05	0.0594719	0/+
92237688	ENSG00000170075	ENSG00000181234	-0.190984	0.150979	0.981644	0	17.8352	3.76e-71	1e-05	0.0594719	0/+
11885947	ENSG00000174015	ENSG00000062096	0.989012	0	0.071944	0.10775	-17.7861	9.05e-71	1.03e-05	0.0594719	+/0
9711732	ENSG00000107147	ENSG00000261594	0.12046	0.367742	0.991514	0	17.7746	1.11e-70	1.04e-05	0.0594719	0/+
133	ENSG00000174332	ENSG00000182759	0.123028	0.357542	0.991025	0	17.7562	1.54e-70	1.04e-05	0.0594719	0/+
134	ENSG00000126583	ENSG00000165828	0.128879	0.334958	0.99844	0	17.7144	3.25e-70	1.06e-05	0.0594719	0/+
135	ENSG00000126583	ENSG00000180287	0.129692	0.331891	0.990831	0	17.7085	3.6e-70	1.07e-05	0.0594719	0/+
29766037	ENSG00000261594	ENSG00000165643	0.13191	0.32362	0.992064	0	17.6927	4.78e-70	1.08e-05	0.0594719	0/+
11017039	ENSG00000273706	ENSG00000140807	0.133163	0.319003	0.990204	0	17.6837	5.6e-70	1.08e-05	0.0594719	0/+
138	ENSG00000010282	ENSG00000145681	0.98644	0	-0.018923	0.672636	-17.6818	5.79e-70	1.08e-05	0.0594719	+/0
18325780	ENSG00000103546	ENSG00000163501	-0.056003	0.676277	0.985381	0	17.6766	6.36e-70	1.08e-05	0.0594719	0/+
73868741	ENSG00000162510	ENSG00000164920	0.134868	0.31279	0.99446	0	17.6715	6.96e-70	1.09e-05	0.0594719	0/+
73983936	ENSG00000163618	ENSG00000162510	0.135926	0.308975	0.999516	0	17.6639	7.96e-70	1.09e-05	0.0594719	0/+
83989641	ENSG00000261594	ENSG00000150361	-0.135156	0.311748	0.982798	0	17.662	8.23e-70	1.09e-05	0.0594719	0/+
143	ENSG00000005073	ENSG00000253293	0.136715	0.306146	0.995279	0	17.6582	8.8e-70	1.09e-05	0.0594719	0/+
57418032	ENSG00000273706	ENSG00000120903	0.137169	0.30453	0.99008	0	17.655	9.32e-70	1.09e-05	0.0594719	0/+
145	ENSG00000186732	ENSG00000180287	0.140229	0.293762	0.991477	0	17.633	1.37e-69	1.1e-05	0.0594719	0/+
92283398	ENSG00000122585	ENSG00000163283	-0.125109	0.349406	0.9829	0	17.6111	2.02e-69	1.12e-05	0.0594719	0/+
25098622	ENSG00000037965	ENSG00000197757	0.143396	0.282887	0.991938	0	17.6103	2.05e-69	1.12e-05	0.0594719	0/+
31123596	ENSG00000165556	ENSG00000108684	0.143668	0.281963	0.99552	0	17.6083	2.13e-69	1.12e-05	0.0594719	0/+
82987120	ENSG00000162510	ENSG00000120903	0.144237	0.280041	0.990854	0	17.6042	2.29e-69	1.12e-05	0.0594719	0/+
82165193	ENSG00000084628	ENSG00000164920	0.144671	0.278584	0.993579	0	17.6011	2.42e-69	1.12e-05	0.0594719	0/+
75749420	ENSG00000185269	ENSG00000181234	0.146033	0.274032	0.999026	0	17.5913	2.87e-69	1.13e-05	0.0594719	0/+
152	ENSG00000170075	ENSG00000186732	-0.157837	0.236683	0.981613	0	17.5886	3.01e-69	1.13e-05	0.0594719	0/+
74338153	ENSG00000084628	ENSG00000120903	0.146664	0.271942	0.989999	0	17.5865	3.13e-69	1.13e-05	0.0594719	0/+
14732878	ENSG00000186732	ENSG00000140807	0.14695	0.271001	0.991402	0	17.5847	3.23e-69	1.13e-05	0.0594719	0/+
155	ENSG00000273706	ENSG00000180287	0.149061	0.264097	0.991573	0	17.5695	4.22e-69	1.14e-05	0.0594719	0/+
26632124	ENSG00000172551	ENSG00000140807	-0.222994	0.0924593	0.978848	0	17.5667	4.44e-69	1.14e-05	0.0594719	0/+
72510116	ENSG00000100314	ENSG00000181234	0.153223	0.250842	0.991712	0	17.5396	7.15e-69	1.15e-05	0.0594719	0/+
95468870	ENSG00000181234	ENSG00000120903	0.155902	0.242554	0.990043	0	17.5202	1e-68	1.16e-05	0.0594719	0/+
159	ENSG00000185269	ENSG00000141485	0.15606	0.242069	0.994953	0	17.5191	1.02e-68	1.16e-05	0.0594719	0/+
160	ENSG00000172551	ENSG00000141485	0.0277684	0.836077	0.986985	0	17.4983	1.48e-68	1.17e-05	0.0594719	0/+
48246938	ENSG00000140807	ENSG00000120903	-0.18418	0.166354	0.98006	0	17.4915	1.66e-68	1.17e-05	0.0594719	0/+
83167078	ENSG00000172551	ENSG00000164920	-0.11482	0.390753	0.982604	0	17.4768	2.15e-68	1.18e-05	0.0594719	0/+
90086158	ENSG00000172551	ENSG00000163501	0.0289994	0.828917	0.986923	0	17.4729	2.3e-68	1.18e-05	0.0594719	0/+
25603499	ENSG00000273706	ENSG00000164920	0.162813	0.222039	0.994039	0	17.4703	2.41e-68	1.18e-05	0.0594719	0/+
165	ENSG00000185269	ENSG00000273706	0.163896	0.218937	0.998895	0	17.4625	2.77e-68	1.19e-05	0.0594719	0/+
35330525	ENSG00000180287	ENSG00000162510	0.164536	0.21712	0.992129	0	17.4579	3e-68	1.19e-05	0.0594719	0/+
167	ENSG00000172551	ENSG00000273706	0.0358838	0.789146	0.987024	0	17.4517	3.34e-68	1.19e-05	0.0594719	0/+
77840391	ENSG00000182759	ENSG00000165643	0.166838	0.210667	0.991657	0	17.4412	4.01e-68	1.2e-05	0.0594719	0/+
44501279	ENSG00000130720	ENSG00000163295	0.985006	0	-0.0300525	0.502133	-17.4038	7.73e-68	1.22e-05	0.0594719	+/0
73031904	ENSG00000180806	ENSG00000180818	0.0471757	0.725097	0.98711	0	17.3957	8.89e-68	1.22e-05	0.0594719	0/+
95632618	ENSG00000234186	ENSG00000168298	0.984978	0	-0.0286373	0.522484	-17.3872	1.03e-67	1.22e-05	0.0594719	+/0
87151134	ENSG00000174332	ENSG00000167281	-0.248978	0.0594727	0.976422	0	17.374	1.3e-67	1.23e-05	0.0594719	0/+
98744249	ENSG00000107317	ENSG00000169442	0.992162	0	0.176956	6.82e-05	-17.3678	1.45e-67	1.23e-05	0.0594719	+/+
75284574	ENSG00000126583	ENSG00000140807	0.14037	0.293273	0.989218	0	17.3656	1.5e-67	1.23e-05	0.0594719	0/+
175	ENSG00000182759	ENSG00000074317	-0.0340437	0.799728	0.984704	0	17.3613	1.62e-67	1.24e-05	0.0594719	0/+
176	ENSG00000168875	ENSG00000163618	0.179577	0.177389	0.993161	0	17.3488	2.01e-67	1.24e-05	0.0594719	0/+
24738967	ENSG00000107147	ENSG00000089199	0.145598	0.275482	0.989274	0	17.3466	2.09e-67	1.24e-05	0.0594719	0/+
72649730	ENSG00000145321	ENSG00000163295	0.985513	0	-0.00430557	0.923416	-17.3445	2.17e-67	1.25e-05	0.0594719	+/0
6715644	ENSG00000074317	ENSG00000165643	0.125009	0.349795	0.988799	0	17.3409	2.31e-67	1.25e-05	0.0594719	0/+
180	ENSG00000170075	ENSG00000141485	-0.238162	0.0718126	0.976575	0	17.3162	3.55e-67	1.26e-05	0.0594719	0/+
37886902	ENSG00000072315	ENSG00000163295	0.984396	0	-0.0376149	0.400836	-17.3157	3.58e-67	1.26e-05	0.0594719	+/0
58925687	ENSG00000084628	ENSG00000140807	0.169232	0.204098	0.989657	0	17.3045	4.35e-67	1.27e-05	0.0594719	0/+
63498703	ENSG00000126583	ENSG00000181234	0.186035	0.162054	0.997743	0	17.3018	4.56e-67	1.27e-05	0.0594719	0/+
184	ENSG00000186732	ENSG00000163618	0.186602	0.160755	0.99881	0	17.2976	4.9e-67	1.27e-05	0.0594719	0/+
185	ENSG00000108849	ENSG00000099834	-0.0463567	0.729687	0.984027	0	17.2945	5.18e-67	1.27e-05	0.0594719	0/+
87829658	ENSG00000126583	ENSG00000100314	0.187839	0.157949	0.991065	0	17.2886	5.73e-67	1.27e-05	0.0594719	0/+
187	ENSG00000147655	ENSG00000084628	-0.139785	0.29531	0.980695	0	17.2855	6.05e-67	1.28e-05	0.0594719	0/+
55872422	ENSG00000185269	ENSG00000140807	0.189819	0.153534	0.991076	0	17.2742	7.36e-67	1.28e-05	0.0594719	0/+
93245102	ENSG00000180287	ENSG00000120903	-0.0736964	0.582466	0.982954	0	17.2569	9.92e-67	1.29e-05	0.0594719	0/+
23199438	ENSG00000186732	ENSG00000120903	0.18875	0.155905	0.98989	0	17.2433	1.26e-66	1.3e-05	0.0594719	0/+
96164177	ENSG00000126583	ENSG00000120903	0.148897	0.26463	0.989022	0	17.2407	1.31e-66	1.3e-05	0.0594719	0/+
72864532	ENSG00000205002	ENSG00000163501	-0.11961	0.371158	0.981056	0	17.2083	2.3e-66	1.31e-05	0.0594719	0/+
27639216	ENSG00000081985	ENSG00000170044	0.200671	0.130941	0.992228	0	17.1948	2.91e-66	1.32e-05	0.0594719	0/+
7672805	ENSG00000147655	ENSG00000163501	-0.0981298	0.463658	0.981699	0	17.178	3.88e-66	1.33e-05	0.0594719	0/+
195	ENSG00000141485	ENSG00000165828	0.204318	0.123939	0.995351	0	17.168	4.61e-66	1.33e-05	0.0594719	0/+
92370272	ENSG00000108244	ENSG00000186081	0.124357	0.352332	0.988198	0	17.1606	5.23e-66	1.33e-05	0.0594719	0/+
74348292	ENSG00000100314	ENSG00000163501	0.206495	0.119898	0.992461	0	17.152	6.07e-66	1.34e-05	0.0594719	0/+
26734258	ENSG00000100285	ENSG00000163501	-0.100402	0.453318	0.981473	0	17.1504	6.24e-66	1.34e-05	0.0594719	0/+
87237232	ENSG00000163618	ENSG00000181234	0.207576	0.117929	0.99897	0	17.1441	6.96e-66	1.34e-05	0.0594719	0/+
200	ENSG00000186732	ENSG00000185269	0.207842	0.11745	0.998704	0	17.1421	7.2e-66	1.34e-05	0.0594719	0/+
50878740	ENSG00000165828	ENSG00000164920	0.207899	0.117346	0.994188	0	17.1417	7.25e-66	1.34e-05	0.0594719	0/+
34849173	ENSG00000141485	ENSG00000140807	0.136799	0.305846	0.988426	0	17.1406	7.39e-66	1.34e-05	0.0594719	0/+
90312198	ENSG00000133020	ENSG00000109061	0.992018	0	0.208333	2.56e-06	-17.1385	7.66e-66	1.34e-05	0.0594719	+/+
98587475	ENSG00000137975	ENSG00000186081	0.0729419	0.586344	0.98683	0	17.1377	7.77e-66	1.34e-05	0.0594719	0/+
205	ENSG00000134339	ENSG00000163630	0.984937	0	0.00566267	0.89939	-17.1361	7.98e-66	1.35e-05	0.0594719	+/0
206	ENSG00000100626	ENSG00000185269	-0.122275	0.360516	0.980544	0	17.1325	8.49e-66	1.35e-05	0.0594719	0/+
207	ENSG00000125414	ENSG00000133020	0.989818	0	0.201734	5.34e-06	-17.1232	9.96e-66	1.35e-05	0.0594719	+/+
208	ENSG00000168875	ENSG00000180287	0.0984451	0.462216	0.987428	0	17.1215	1.03e-65	1.35e-05	0.0594719	0/+
92690917	ENSG00000105122	ENSG00000141524	0.988774	0	0.156941	0.000422031	-17.1037	1.39e-65	1.36e-05	0.0594719	+/+
210	ENSG00000170075	ENSG00000165828	-0.0781792	0.559673	0.981924	0	17.0803	2.08e-65	1.37e-05	0.0594719	0/+
89535809	ENSG00000084628	ENSG00000178538	0.0155852	0.90756	0.984885	0	17.054	3.26e-65	1.39e-05	0.0594719	0/+
30670668	ENSG00000145681	ENSG00000174015	0.992214	0	0.219952	6.63e-07	-17.0528	3.33e-65	1.39e-05	0.0594719	+/+
83563564	ENSG00000104938	ENSG00000136011	0.0791743	0.55467	0.986671	0	17.0509	3.44e-65	1.39e-05	0.0594719	0/+
50573392	ENSG00000100314	ENSG00000162510	0.222192	0.0936687	0.992565	0	17.0362	4.43e-65	1.39e-05	0.0594719	0/+
51449959	ENSG00000100626	ENSG00000120903	-0.256018	0.0524047	0.97367	0	17.0336	4.63e-65	1.4e-05	0.0594719	0/+
57159225	ENSG00000172794	ENSG00000136286	0.989426	0	0.200521	6.09e-06	-16.9983	8.46e-65	1.41e-05	0.0594719	+/+
39581526	ENSG00000170075	ENSG00000120903	-0.194269	0.143944	0.976384	0	16.9632	1.54e-64	1.43e-05	0.0594719	0/+
218	ENSG00000126583	ENSG00000103546	0.00475013	0.97177	0.984126	0	16.9566	1.72e-64	1.43e-05	0.0594719	0/+
28588885	ENSG00000163630	ENSG00000174015	0.988692	0	0.174261	8.83e-05	-16.9526	1.84e-64	1.44e-05	0.0594719	+/+
220	ENSG00000103546	ENSG00000163618	0.057487	0.668191	0.985628	0	16.9375	2.38e-64	1.44e-05	0.0594719	0/+
221	ENSG00000005073	ENSG00000122592	0.0781884	0.559626	0.986187	0	16.9316	2.63e-64	1.45e-05	0.0594719	0/+
222	ENSG00000103546	ENSG00000168875	-0.117054	0.381539	0.979582	0	16.9238	3.01e-64	1.45e-05	0.0594719	0/+
73538631	ENSG00000124134	ENSG00000146166	-0.0603133	0.652896	0.981763	0	16.9225	3.07e-64	1.45e-05	0.0594719	0/+
224	ENSG00000273706	ENSG00000163618	0.239533	0.0701439	0.998889	0	16.9073	3.98e-64	1.46e-05	0.0594719	0/+
76713188	ENSG00000180287	ENSG00000163501	0.239693	0.0699507	0.992131	0	16.9061	4.06e-64	1.46e-05	0.0594719	0/+
26808645	ENSG00000180287	ENSG00000181234	0.241765	0.0674935	0.993269	0	16.8906	5.27e-64	1.47e-05	0.0594719	0/+
18086346	ENSG00000107147	ENSG00000177359	0.241791	0.0674631	0.996902	0	16.8904	5.29e-64	1.47e-05	0.0594719	0/+
228	ENSG00000100626	ENSG00000163618	-0.0992046	0.458752	0.979952	0	16.8615	8.63e-64	1.47e-05	0.0594719	0/+
229	ENSG00000186732	ENSG00000172551	0.0790108	0.555491	0.985933	0	16.8614	8.66e-64	1.48e-05	0.0594719	0/+
230	ENSG00000173762	ENSG00000089327	0.990324	0	0.249051	1.61e-08	-16.8361	1.33e-63	1.48e-05	0.0594719	+/+
231	ENSG00000084628	ENSG00000163618	0.249452	0.0589744	0.998785	0	16.833	1.4e-63	1.49e-05	0.0594719	0/+
17508596	ENSG00000150361	ENSG00000177359	0.170832	0.199791	0.988154	0	16.813	1.96e-63	1.5e-05	0.0594719	0/+
94476644	ENSG00000089199	ENSG00000150361	-0.086513	0.518452	0.980184	0	16.8128	1.97e-63	1.51e-05	0.0594719	0/+
94617734	ENSG00000268089	ENSG00000164451	-0.0513342	0.701948	0.981415	0	16.7919	2.8e-63	1.51e-05	0.0594719	0/+
235	ENSG00000134339	ENSG00000144119	0.99274	0	0.257543	4.94e-09	-16.7722	3.9e-63	1.52e-05	0.0594719	+/+
101639425	ENSG00000126583	ENSG00000100285	-0.0736907	0.582495	0.98044	0	16.7683	4.16e-63	1.53e-05	0.0594719	0/+
8030068	ENSG00000141485	ENSG00000120903	0.0913391	0.495301	0.985881	0	16.7608	4.73e-63	1.53e-05	0.0594719	0/+
238	ENSG00000172551	ENSG00000084628	0.103816	0.438027	0.986122	0	16.7332	7.5e-63	1.54e-05	0.0594719	0/+
25514843	ENSG00000084628	ENSG00000205002	-0.0730631	0.58572	0.980232	0	16.7262	8.44e-63	1.55e-05	0.0594719	0/+
240	ENSG00000186732	ENSG00000165828	0.264063	0.0451799	0.999173	0	16.723	8.92e-63	1.56e-05	0.0594719	+/+
50932876	ENSG00000165828	ENSG00000181234	0.265576	0.0439175	0.998958	0	16.7115	1.08e-62	1.56e-05	0.0594719	+/+
39427777	ENSG00000170370	ENSG00000164764	-0.0131087	0.922199	0.982288	0	16.6935	1.46e-62	1.57e-05	0.0594719	0/+
53606461	ENSG00000168081	ENSG00000145088	0.989637	0	0.255019	7.05e-09	-16.665	2.36e-62	1.58e-05	0.0594719	+/+
74839117	ENSG00000104938	ENSG00000182566	0.273857	0.0375087	0.996013	0	16.6487	3.1e-62	1.59e-05	0.0594719	+/+
245	ENSG00000273706	ENSG00000165828	0.274955	0.0367208	0.999091	0	16.6403	3.56e-62	1.6e-05	0.0594719	+/+
2664800	ENSG00000131650	ENSG00000140379	0.986242	0	0.125702	0.00483617	-16.6078	6.11e-62	1.6e-05	0.0594719	+/+
57426353	ENSG00000168875	ENSG00000205002	-0.174837	0.189295	0.974781	0	16.5876	8.57e-62	1.62e-05	0.0594719	0/+
248	ENSG00000100884	ENSG00000084628	-0.168239	0.206806	0.975075	0	16.5816	9.47e-62	1.63e-05	0.0594719	0/+
10719020	ENSG00000010282	ENSG00000174015	0.984399	0	0.0667167	0.135895	-16.5814	9.5e-62	1.64e-05	0.0594719	+/0
250	ENSG00000273706	ENSG00000082175	-0.208162	0.116873	0.97294	0	16.58	9.72e-62	1.64e-05	0.0594719	0/+
251	ENSG00000126583	ENSG00000164604	-0.110619	0.408433	0.97778	0	16.5769	1.02e-61	1.64e-05	0.0594719	0/+
73603068	ENSG00000273706	ENSG00000181234	0.285158	0.03003	0.998472	0	16.5624	1.3e-61	1.64e-05	0.0594719	+/+
95246308	ENSG00000165828	ENSG00000140807	0.28692	0.0289849	0.99095	0	16.5489	1.63e-61	1.65e-05	0.0594719	+/+
24221045	ENSG00000100626	ENSG00000162510	-0.0326595	0.807713	0.980619	0	16.5112	3.05e-61	1.66e-05	0.0594719	0/+
255	ENSG00000137975	ENSG00000205420	0.0867995	0.517063	0.984669	0	16.501	3.61e-61	1.68e-05	0.0594719	0/+
19147337	ENSG00000186732	ENSG00000164920	0.294004	0.0250854	0.993385	0	16.4944	4.02e-61	1.69e-05	0.0594719	+/+
71705311	ENSG00000180806	ENSG00000037965	0.0646531	0.629685	0.983905	0	16.4853	4.68e-61	1.69e-05	0.0594719	0/+
1313329	ENSG00000100884	ENSG00000163501	-0.13192	0.323581	0.97582	0	16.4281	1.2e-60	1.7e-05	0.0594719	0/+
74498994	ENSG00000072315	ENSG00000130720	0.994897	0	0.303325	4.02e-12	-16.4224	1.32e-60	1.73e-05	0.0594719	+/+
46374341	ENSG00000234186	ENSG00000184357	0.981257	0	-0.00139894	0.975083	-16.4102	1.62e-60	1.74e-05	0.0594719	+/0
261	ENSG00000206072	ENSG00000144407	-0.0476522	0.722432	0.979362	0	16.3937	2.12e-60	1.74e-05	0.0594719	0/+
262	ENSG00000119125	ENSG00000165556	0.307847	0.01873	0.993462	0	16.3873	2.36e-60	1.75e-05	0.0594719	+/+
263	ENSG00000170075	ENSG00000273706	0.000237924	0.998586	0.981095	0	16.3681	3.23e-60	1.76e-05	0.0594719	0/+
289576	ENSG00000196839	ENSG00000168081	0.985871	0	0.14983	0.000767405	-16.3405	5.09e-60	1.77e-05	0.0594719	+/+
39331397	ENSG00000103546	ENSG00000100314	-0.0295108	0.825947	0.979779	0	16.3384	5.26e-60	1.79e-05	0.0594719	0/+
66736046	ENSG00000107317	ENSG00000113722	0.982281	0	0.0386962	0.387424	-16.3274	6.3e-60	1.79e-05	0.0594719	+/0
86937817	ENSG00000126583	ENSG00000205002	-0.0369287	0.783153	0.979406	0	16.3256	6.49e-60	1.79e-05	0.0594719	0/+
399581	ENSG00000112799	ENSG00000168081	0.986782	0	0.185019	3.09e-05	-16.3218	6.91e-60	1.8e-05	0.0594719	+/+
269	ENSG00000172551	ENSG00000185269	0.186658	0.160627	0.986788	0	16.3115	8.18e-60	1.8e-05	0.0594719	0/+
92742444	ENSG00000205542	ENSG00000107317	0.980819	0	0.00125125	0.977712	-16.3094	8.46e-60	1.8e-05	0.0594719	+/0
91626965	ENSG00000168875	ENSG00000164920	0.228163	0.0849586	0.987853	0	16.3039	9.26e-60	1.8e-05	0.0594719	0/+
272	ENSG00000137975	ENSG00000053747	-0.00229932	0.986333	0.980613	0	16.2965	1.05e-59	1.81e-05	0.0594719	0/+
13947045	ENSG00000082175	ENSG00000162510	-0.148818	0.264887	0.973862	0	16.272	1.56e-59	1.81e-05	0.0594719	0/+
47359122	ENSG00000164588	ENSG00000115386	-0.123902	0.354111	0.975108	0	16.2674	1.68e-59	1.83e-05	0.0594719	0/+
275	ENSG00000126583	ENSG00000168875	0.323263	0.0133179	0.992225	0	16.2668	1.7e-59	1.83e-05	0.0594719	+/+
276	ENSG00000108244	ENSG00000053747	0.151882	0.255062	0.985593	0	16.2566	2.01e-59	1.83e-05	0.0594719	0/+
97026762	ENSG00000131650	ENSG00000145088	0.984581	0	0.118952	0.00769161	-16.252	2.16e-59	1.83e-05	0.0594719	+/+
278	ENSG00000108244	ENSG00000170454	0.225713	0.0884519	0.987593	0	16.2468	2.35e-59	1.84e-05	0.0594719	0/+
88117361	ENSG00000081985	ENSG00000164451	-0.0844617	0.528455	0.976853	0	16.2456	2.4e-59	1.84e-05	0.0594719	0/+
39884968	ENSG00000172551	ENSG00000100314	-0.0127465	0.924343	0.979882	0	16.2385	2.69e-59	1.84e-05	0.0594719	0/+
281	ENSG00000168875	ENSG00000164604	-0.207529	0.118015	0.970245	0	16.2364	2.79e-59	1.85e-05	0.0594719	0/+
2494487	ENSG00000106018	ENSG00000163501	-0.0584928	0.662732	0.977897	0	16.2262	3.29e-59	1.85e-05	0.0594719	0/+
86035821	ENSG00000141293	ENSG00000136286	0.985178	0	0.142326	0.00140319	-16.2246	3.38e-59	1.85e-05	0.0594719	+/+
77094956	ENSG00000180818	ENSG00000197757	0.164511	0.217191	0.985831	0	16.2243	3.39e-59	1.85e-05	0.0594719	0/+
57873157	ENSG00000141968	ENSG00000136286	0.989751	0	0.318564	2.8e-13	-16.2168	3.84e-59	1.85e-05	0.0594719	+/+
79272484	ENSG00000268089	ENSG00000170044	0.20198	0.128394	0.986821	0	16.2081	4.42e-59	1.86e-05	0.0594719	0/+
5981849	ENSG00000176919	ENSG00000168298	0.98197	0	0.047681	0.286792	-16.2022	4.86e-59	1.86e-05	0.0594719	+/0
69720555	ENSG00000010282	ENSG00000062096	0.990942	0	0.331929	2.38e-14	-16.1985	5.17e-59	1.87e-05	0.0594719	+/+
26048196	ENSG00000131650	ENSG00000083454	0.98501	0	0.140755	0.00158645	-16.196	5.38e-59	1.87e-05	0.0594719	+/+
71084781	ENSG00000138964	ENSG00000141524	0.98798	0	0.250127	1.39e-08	-16.1771	7.31e-59	1.87e-05	0.0594719	+/+
291	ENSG00000100626	ENSG00000273706	-0.0069543	0.95868	0.979725	0	16.17	8.21e-59	1.88e-05	0.0594719	0/+
44291296	ENSG00000170075	ENSG00000162510	0.0512006	0.702688	0.981922	0	16.1679	8.5e-59	1.89e-05	0.0594719	0/+
293	ENSG00000186732	ENSG00000082175	-0.147418	0.26946	0.973111	0	16.161	9.5e-59	1.89e-05	0.0594719	0/+
93623451	ENSG00000167281	ENSG00000165643	-0.0833936	0.533701	0.976319	0	16.1569	1.02e-58	1.89e-05	0.0594719	0/+
85459410	ENSG00000107317	ENSG00000182183	0.983809	0	0.107984	0.0156041	-16.1568	1.02e-58	1.9e-05	0.0594719	+/+
56752753	ENSG00000185269	ENSG00000178538	0.156137	0.241834	0.985289	0	16.1519	1.1e-58	1.9e-05	0.0594719	0/+
69033313	ENSG00000112799	ENSG00000107317	0.98599	0	0.18054	4.82e-05	-16.1481	1.17e-58	1.9e-05	0.0594719	+/+
87462453	ENSG00000180287	ENSG00000100314	0.149657	0.262173	0.985011	0	16.1322	1.51e-58	1.9e-05	0.0594719	0/+
299	ENSG00000100626	ENSG00000141485	-0.0737388	0.582249	0.976559	0	16.1247	1.71e-58	1.91e-05	0.0594719	0/+
78973008	ENSG00000204950	ENSG00000162510	-0.232994	0.0783886	0.967606	0	16.121	1.82e-58	1.91e-05	0.0594719	0/+
69619586	ENSG00000181234	ENSG00000162510	0.343593	0.00827376	0.999117	0	16.1058	2.32e-58	1.92e-05	0.0594719	+/+
91942084	ENSG00000187821	ENSG00000167281	-0.184933	0.1646	0.970492	0	16.1008	2.52e-58	1.93e-05	0.0594719	0/+
43804838	ENSG00000089199	ENSG00000177359	0.281161	0.0325181	0.988499	0	16.0981	2.63e-58	1.93e-05	0.0594719	+/+
304	ENSG00000170075	ENSG00000164604	-0.357126	0.00592369	0.957378	0	16.0959	2.72e-58	1.93e-05	0.0594719	-/+
36948700	ENSG00000134339	ENSG00000062096	0.97871	0	-0.0209323	0.640208	-16.0947	2.78e-58	1.93e-05	0.0594719	+/0
306	ENSG00000100626	ENSG00000172551	-0.227126	0.0864233	0.967742	0	16.0925	2.88e-58	1.94e-05	0.0594719	0/+
60607377	ENSG00000141968	ENSG00000141524	0.986852	0	0.21899	7.44e-07	-16.0912	2.94e-58	1.94e-05	0.0594719	+/+
308	ENSG00000168875	ENSG00000084628	0.34577	0.00784826	0.992935	0	16.0884	3.08e-58	1.94e-05	0.0594719	+/+
309	ENSG00000103546	ENSG00000165828	0.180169	0.17594	0.985697	0	16.0776	3.66e-58	1.94e-05	0.0594719	0/+
310	ENSG00000101210	ENSG00000168530	0.984499	0	0.141364	0.00151296	-16.0728	3.96e-58	1.95e-05	0.0594719	+/+
95844207	ENSG00000165828	ENSG00000162510	0.348685	0.00730846	0.999819	0	16.0651	4.48e-58	1.95e-05	0.0594719	+/+
73465321	ENSG00000100162	ENSG00000070031	0.983484	0	0.111589	0.0124447	-16.0608	4.8e-58	1.96e-05	0.0594719	+/+
58843206	ENSG00000167286	ENSG00000107317	0.98654	0	0.213326	1.45e-06	-16.05	5.72e-58	1.96e-05	0.0594719	+/+
314	ENSG00000108602	ENSG00000198074	-0.133877	0.316391	0.972964	0	16.0442	6.27e-58	1.97e-05	0.0594719	0/+
38847618	ENSG00000084628	ENSG00000100285	0.0385712	0.773759	0.980799	0	16.043	6.4e-58	1.97e-05	0.0594719	0/+
38627983	ENSG00000089199	ENSG00000165643	0.351438	0.0068286	0.990189	0	16.043	6.4e-58	1.97e-05	0.0594719	+/+
317	ENSG00000185269	ENSG00000077274	-0.246984	0.0616092	0.965789	0	16.0302	7.86e-58	1.97e-05	0.0594719	0/+
22954837	ENSG00000100314	ENSG00000100285	-0.105242	0.431729	0.974311	0	16.0221	8.96e-58	1.98e-05	0.0594719	0/+
54143520	ENSG00000131650	ENSG00000107317	0.979062	0	-0.00176746	0.968522	-16.0191	9.4e-58	1.98e-05	0.0594719	+/0
60453098	ENSG00000176919	ENSG00000124575	0.978947	0	-0.00219339	0.960941	-16.0027	1.22e-57	1.98e-05	0.0594719	+/0
40111562	ENSG00000205420	ENSG00000186081	0.074977	0.575912	0.981797	0	15.9755	1.89e-57	1.99e-05	0.0594719	0/+
322	ENSG00000134339	ENSG00000145681	0.977175	0	-0.0387248	0.387073	-15.9723	1.99e-57	2.02e-05	0.0594719	+/0
88192126	ENSG00000168875	ENSG00000178538	0.0605644	0.651544	0.981216	0	15.9657	2.22e-57	2.02e-05	0.0594719	0/+
4958306	ENSG00000165643	ENSG00000188162	-0.0426256	0.750709	0.976934	0	15.9625	2.33e-57	2.02e-05	0.0594719	0/+
325	ENSG00000103546	ENSG00000172551	-0.0709799	0.596481	0.975552	0	15.9554	2.61e-57	2.03e-05	0.0594719	0/+
26619743	ENSG00000141485	ENSG00000162510	0.363627	0.00501976	0.995261	0	15.9447	3.1e-57	2.03e-05	0.0594719	+/+
85217963	ENSG00000101210	ENSG00000129170	0.984764	0	0.168558	0.000150298	-15.9378	3.46e-57	2.04e-05	0.0594719	+/+
128626	ENSG00000156127	ENSG00000168081	0.986806	0	0.239296	5.9e-08	-15.9282	4.04e-57	2.04e-05	0.0594719	+/+
26304038	ENSG00000100453	ENSG00000070031	0.979534	0	0.022758	0.611323	-15.9275	4.08e-57	2.05e-05	0.0594719	+/0
6918228	ENSG00000140479	ENSG00000165643	-0.0608548	0.649981	0.975754	0	15.9134	5.11e-57	2.05e-05	0.0594719	0/+
331	ENSG00000103546	ENSG00000141485	0.333486	0.010523	0.98916	0	15.901	6.24e-57	2.06e-05	0.0594719	+/+
52294120	ENSG00000205002	ENSG00000100314	-0.0986842	0.461124	0.973739	0	15.8969	6.66e-57	2.07e-05	0.0594719	0/+
333	ENSG00000103546	ENSG00000180287	0.0668126	0.618265	0.981063	0	15.8928	7.1e-57	2.07e-05	0.0594719	0/+
48327951	ENSG00000139515	ENSG00000163283	-0.0479883	0.720554	0.976138	0	15.8794	8.8e-57	2.08e-05	0.0594719	0/+
87161984	ENSG00000168530	ENSG00000130598	0.326346	0.0124144	0.988919	0	15.8794	8.81e-57	2.09e-05	0.0594719	+/+
38018913	ENSG00000168875	ENSG00000100285	-0.0679965	0.612042	0.975095	0	15.8683	1.05e-56	2.09e-05	0.0594719	0/+
337	ENSG00000112799	ENSG00000131650	0.983751	0	0.148057	0.000887316	-15.8574	1.25e-56	2.09e-05	0.0594719	+/+
338	ENSG00000157119	ENSG00000168530	0.991046	0	0.374565	0	-15.8555	1.29e-56	2.1e-05	0.0594719	+/+
339	ENSG00000103546	ENSG00000185269	0.193321	0.145948	0.985155	0	15.8498	1.41e-56	2.1e-05	0.0594719	0/+
340	ENSG00000147655	ENSG00000163618	0.109935	0.411355	0.98239	0	15.845	1.52e-56	2.11e-05	0.0594719	0/+
72779560	ENSG00000168298	ENSG00000100162	0.982473	0	0.112713	0.0115829	-15.8418	1.6e-56	2.11e-05	0.0594719	+/+
342	ENSG00000139515	ENSG00000122585	0.104383	0.435519	0.98217	0	15.8403	1.64e-56	2.12e-05	0.0594719	0/+
343	ENSG00000179059	ENSG00000126583	-0.0607209	0.650701	0.975249	0	15.8391	1.67e-56	2.12e-05	0.0594719	0/+
344	ENSG00000100626	ENSG00000186732	0.08992	0.502052	0.981608	0	15.8328	1.85e-56	2.12e-05	0.0594719	0/+
345	ENSG00000196091	ENSG00000101210	0.984518	0	0.175706	7.69e-05	-15.8291	1.96e-56	2.12e-05	0.0594719	+/+
43839331	ENSG00000134339	ENSG00000174015	0.977124	0	-0.0194361	0.664294	-15.8285	1.98e-56	2.12e-05	0.0594719	+/0
347	ENSG00000163618	ENSG00000204950	-0.195823	0.140701	0.967412	0	15.8254	2.08e-56	2.12e-05	0.0594719	0/+
348	ENSG00000100626	ENSG00000126583	0.0228053	0.865072	0.97891	0	15.8204	2.25e-56	2.13e-05	0.0594719	0/+
349	ENSG00000172551	ENSG00000168875	0.0656537	0.624383	0.980577	0	15.811	2.61e-56	2.13e-05	0.0594719	0/+
12232217	ENSG00000198930	ENSG00000040731	-0.141924	0.287907	0.970645	0	15.8083	2.73e-56	2.14e-05	0.0594719	0/+
351	ENSG00000010282	ENSG00000134339	0.975427	0	-0.0514938	0.24995	-15.7996	3.13e-56	2.14e-05	0.0594719	+/0
81782313	ENSG00000181234	ENSG00000164920	0.381896	0.00309512	0.995228	0	15.7953	3.35e-56	2.15e-05	0.0594719	+/+
353	ENSG00000131650	ENSG00000181617	0.982882	0	0.131209	0.00325849	-15.7936	3.44e-56	2.15e-05	0.0594719	+/+
354	ENSG00000135426	ENSG00000101842	0.980223	0	0.0592538	0.18546	-15.792	3.53e-56	2.15e-05	0.0594719	+/0
355	ENSG00000148204	ENSG00000168875	-0.123092	0.357292	0.971595	0	15.7908	3.6e-56	2.15e-05	0.0594719	0/+
356	ENSG00000104879	ENSG00000101210	0.984231	0	0.172358	0.000105613	-15.7883	3.74e-56	2.15e-05	0.0594719	+/+
14596483	ENSG00000172551	ENSG00000178538	-0.0723033	0.589635	0.974202	0	15.7732	4.76e-56	2.15e-05	0.0594719	0/+
358	ENSG00000184293	ENSG00000131650	0.981779	0	0.10375	0.0201942	-15.7677	5.19e-56	2.16e-05	0.0594719	+/+
359	ENSG00000082175	ENSG00000163618	-0.0860295	0.520801	0.973432	0	15.7657	5.36e-56	2.17e-05	0.0594719	0/+
40579555	ENSG00000185269	ENSG00000120903	0.387495	0.00265411	0.990838	0	15.7491	6.97e-56	2.17e-05	0.0594719	+/+
361	ENSG00000198125	ENSG00000101210	0.98496	0	0.201633	5.4e-06	-15.7427	7.71e-56	2.18e-05	0.0594719	+/+
141105	ENSG00000128218	ENSG00000168081	0.984675	0	0.193765	1.26e-05	-15.7338	8.88e-56	2.18e-05	0.0594719	+/+
601592	ENSG00000234186	ENSG00000234965	0.977061	0	-0.00714562	0.873241	-15.7323	9.08e-56	2.19e-05	0.0594719	+/0
364	ENSG00000170454	ENSG00000053747	0.0668385	0.618129	0.980178	0	15.7303	9.37e-56	2.19e-05	0.0594719	0/+
365	ENSG00000141485	ENSG00000163618	0.39128	0.00238849	0.995039	0	15.7177	1.14e-55	2.19e-05	0.0594719	+/+
366	ENSG00000179059	ENSG00000168875	-0.14435	0.279661	0.969686	0	15.7109	1.27e-55	2.2e-05	0.0594719	0/+
367	ENSG00000091482	ENSG00000101210	0.983501	0	0.16328	0.00024234	-15.6936	1.67e-55	2.21e-05	0.0594719	+/+
72913692	ENSG00000140368	ENSG00000141524	0.985957	0	0.241806	4.24e-08	-15.6884	1.81e-55	2.22e-05	0.0594719	+/+
369	ENSG00000082175	ENSG00000165828	-0.0806987	0.547049	0.973057	0	15.6778	2.14e-55	2.23e-05	0.0594719	0/+
38973128	ENSG00000161681	ENSG00000120903	-0.296701	0.0237213	0.957905	0	15.6642	2.66e-55	2.23e-05	0.0594719	-/+
58456628	ENSG00000104814	ENSG00000136286	0.985891	0	0.244088	3.14e-08	-15.6546	3.09e-55	2.24e-05	0.0594719	+/+
46103170	ENSG00000124664	ENSG00000196260	0.976601	0	-0.00549205	0.902406	-15.6499	3.33e-55	2.25e-05	0.0594719	+/0
31881775	ENSG00000196260	ENSG00000174015	0.977771	0	0.021504	0.6311	-15.6425	3.74e-55	2.25e-05	0.0594719	+/0
374	ENSG00000134339	ENSG00000189377	0.978004	0	0.0269509	0.547276	-15.6416	3.79e-55	2.26e-05	0.0594719	+/0
95291089	ENSG00000186732	ENSG00000181234	0.400618	0.00183171	0.998155	0	15.6398	3.9e-55	2.26e-05	0.0594719	+/+
376	ENSG00000101210	ENSG00000115593	0.98362	0	0.174624	8.53e-05	-15.6369	4.08e-55	2.26e-05	0.0594719	+/+
87304374	ENSG00000131650	ENSG00000169442	0.983224	0	0.163124	0.000245724	-15.6355	4.17e-55	2.26e-05	0.0594719	+/+
378	ENSG00000185269	ENSG00000082175	-0.0690396	0.606581	0.973307	0	15.6286	4.65e-55	2.26e-05	0.0594719	0/+
379	ENSG00000165556	ENSG00000122585	-0.134785	0.31309	0.969528	0	15.6236	5.03e-55	2.27e-05	0.0594719	0/+
54409978	ENSG00000176919	ENSG00000070031	0.984184	0	0.193655	1.27e-05	-15.6226	5.11e-55	2.28e-05	0.0594719	+/+
381	ENSG00000168875	ENSG00000169758	-0.0265055	0.843436	0.975364	0	15.6144	5.81e-55	2.28e-05	0.0594719	0/+
382	ENSG00000170290	ENSG00000101210	0.983315	0	0.170518	0.000125408	-15.6012	7.14e-55	2.28e-05	0.0594719	+/+
96516757	ENSG00000168875	ENSG00000140807	0.213454	0.107653	0.984721	0	15.5998	7.3e-55	2.29e-05	0.0594719	0/+
34167708	ENSG00000178538	ENSG00000100314	0.0952795	0.476804	0.980535	0	15.5935	8.06e-55	2.29e-05	0.0594719	0/+
385	ENSG00000126583	ENSG00000147655	0.0724838	0.588704	0.979605	0	15.5892	8.63e-55	2.3e-05	0.0594719	0/+
386	ENSG00000141485	ENSG00000082175	-0.153279	0.250667	0.96795	0	15.576	1.06e-54	2.3e-05	0.0594719	0/+
19195234	ENSG00000170075	ENSG00000163501	0.138271	0.300623	0.982035	0	15.5716	1.14e-54	2.31e-05	0.0594719	0/+
58377680	ENSG00000147655	ENSG00000100314	-0.0589853	0.660065	0.973401	0	15.5701	1.16e-54	2.31e-05	0.0594719	0/+
389	ENSG00000179059	ENSG00000165828	-0.00680234	0.959582	0.975985	0	15.5665	1.23e-54	2.32e-05	0.0594719	0/+
88689684	ENSG00000101210	ENSG00000156885	0.983314	0	0.175675	7.71e-05	-15.5637	1.28e-54	2.32e-05	0.0594719	+/+
550499	ENSG00000205542	ENSG00000168081	0.979014	0	0.0620172	0.165747	-15.5615	1.33e-54	2.32e-05	0.0594719	+/0
33745889	ENSG00000100060	ENSG00000141524	0.978535	0	0.0515158	0.249747	-15.5553	1.46e-54	2.32e-05	0.0594719	+/0
393	ENSG00000161681	ENSG00000185269	-0.150875	0.258264	0.967793	0	15.5413	1.82e-54	2.33e-05	0.0594719	0/+
394	ENSG00000137473	ENSG00000185269	-0.310736	0.017593	0.95504	0	15.5362	1.97e-54	2.34e-05	0.0594719	-/+
395	ENSG00000117399	ENSG00000166803	0.990289	0	0.413327	0	-15.5325	2.09e-54	2.34e-05	0.0594719	+/+
93334601	ENSG00000100079	ENSG00000145287	0.995	0	0.414179	0	-15.5253	2.34e-54	2.35e-05	0.0594719	+/+
25229936	ENSG00000074317	ENSG00000188162	-0.126246	0.345006	0.969207	0	15.5251	2.35e-54	2.35e-05	0.0594719	0/+
398	ENSG00000185269	ENSG00000106018	0.0424529	0.751686	0.977894	0	15.5146	2.76e-54	2.35e-05	0.0594719	0/+
399	ENSG00000206075	ENSG00000205420	0.189767	0.153648	0.983543	0	15.5101	2.96e-54	2.36e-05	0.0594719	0/+
83428557	ENSG00000162892	ENSG00000107317	0.984587	0	0.221566	5.46e-07	-15.509	3.02e-54	2.36e-05	0.0594719	+/+
84313008	ENSG00000172551	ENSG00000120903	0.0464454	0.729189	0.978026	0	15.5079	3.07e-54	2.36e-05	0.0594719	0/+
402	ENSG00000166803	ENSG00000100526	0.992705	0	0.416587	0	-15.5048	3.22e-54	2.36e-05	0.0594719	+/+
403	ENSG00000170075	ENSG00000074211	-0.274363	0.0371441	0.957966	0	15.4983	3.56e-54	2.37e-05	0.0594719	-/+
404	ENSG00000100626	ENSG00000165828	0.120777	0.366473	0.981002	0	15.498	3.58e-54	2.37e-05	0.0594719	0/+
60082897	ENSG00000180287	ENSG00000100285	-0.0076806	0.954369	0.975438	0	15.4926	3.89e-54	2.37e-05	0.0594719	0/+
54728945	ENSG00000117090	ENSG00000136286	0.987143	0	0.308655	1.61e-12	-15.4916	3.95e-54	2.38e-05	0.0594719	+/+
42005903	ENSG00000136286	ENSG00000105122	0.986221	0	0.277845	2.48e-10	-15.4836	4.48e-54	2.38e-05	0.0594719	+/+
16571893	ENSG00000128218	ENSG00000113722	0.982211	0	0.156422	0.000441245	-15.4759	5.05e-54	2.38e-05	0.0594719	+/+
3269199	ENSG00000186854	ENSG00000179088	0.984213	0	0.214964	1.2e-06	-15.4726	5.31e-54	2.39e-05	0.0594719	+/+
336910	ENSG00000196090	ENSG00000163501	-0.16356	0.219896	0.966299	0	15.4706	5.48e-54	2.39e-05	0.0594719	0/+
97736096	ENSG00000239961	ENSG00000145287	0.988903	0	0.376756	0	-15.4694	5.59e-54	2.39e-05	0.0594719	+/+
49583793	ENSG00000171564	ENSG00000091583	0.103483	0.439507	0.980123	0	15.4607	6.39e-54	2.4e-05	0.0594719	0/+
413	ENSG00000141485	ENSG00000204950	-0.18868	0.156063	0.964273	0	15.444	8.28e-54	2.4e-05	0.0594719	0/+
414	ENSG00000126583	ENSG00000074211	-0.0491944	0.713828	0.972963	0	15.4427	8.45e-54	2.42e-05	0.0594719	0/+
415	ENSG00000168875	ENSG00000106018	-0.0238323	0.859056	0.974234	0	15.4358	9.41e-54	2.42e-05	0.0594719	0/+
416	ENSG00000077522	ENSG00000101210	0.982538	0	0.171663	0.000112715	-15.4315	1e-53	2.43e-05	0.0594719	+/+
62915207	ENSG00000170075	ENSG00000205002	-0.21893	0.0987135	0.961856	0	15.4315	1.01e-53	2.43e-05	0.0594719	0/+
418	ENSG00000170075	ENSG00000163618	0.141172	0.290495	0.981384	0	15.4242	1.12e-53	2.43e-05	0.0594719	0/+
419	ENSG00000126583	ENSG00000106018	0.0653606	0.625934	0.978268	0	15.4136	1.33e-53	2.44e-05	0.0594719	0/+
93100279	ENSG00000198520	ENSG00000107317	0.986569	0	0.299954	7.1e-12	-15.4043	1.53e-53	2.44e-05	0.0594719	+/+
18055131	ENSG00000185269	ENSG00000205002	0.136257	0.307785	0.981035	0	15.3936	1.81e-53	2.45e-05	0.0594719	0/+
23937067	ENSG00000100079	ENSG00000102970	0.982155	0	0.166626	0.000179318	-15.3909	1.88e-53	2.46e-05	0.0594719	+/+
100076286	ENSG00000163618	ENSG00000178538	0.264448	0.0448559	0.98544	0	15.3901	1.91e-53	2.46e-05	0.0594719	+/+
424	ENSG00000147655	ENSG00000185269	0.143677	0.281933	0.981275	0	15.3855	2.05e-53	2.46e-05	0.0594719	0/+
425	ENSG00000145321	ENSG00000163631	0.0531957	0.691671	0.977443	0	15.367	2.73e-53	2.47e-05	0.0594719	0/+
61663108	ENSG00000131650	ENSG00000100721	0.980913	0	0.138097	0.00194719	-15.3575	3.16e-53	2.49e-05	0.0594719	+/+
427	ENSG00000084628	ENSG00000164604	0.0228701	0.864692	0.97595	0	15.3526	3.4e-53	2.49e-05	0.0594719	0/+
18668074	ENSG00000170075	ENSG00000100314	-0.00498026	0.970403	0.974589	0	15.3525	3.41e-53	2.5e-05	0.0594719	0/+
288662	ENSG00000227507	ENSG00000168081	0.982272	0	0.175342	7.96e-05	-15.3512	3.48e-53	2.5e-05	0.0594719	+/+
21796917	ENSG00000081985	ENSG00000040731	-0.0849749	0.525943	0.970179	0	15.3459	3.77e-53	2.5e-05	0.0594719	0/+
55189962	ENSG00000145321	ENSG00000091583	0.108494	0.417553	0.979657	0	15.3426	3.97e-53	2.5e-05	0.0594719	0/+
432	ENSG00000147655	ENSG00000172551	-0.107899	0.420127	0.968744	0	15.3408	4.08e-53	2.51e-05	0.0594719	0/+
24790031	ENSG00000186854	ENSG00000068831	0.984964	0	0.256526	5.7e-09	-15.3357	4.41e-53	2.51e-05	0.0594719	+/+
434	ENSG00000168875	ENSG00000100884	-0.0161361	0.904308	0.973894	0	15.3348	4.48e-53	2.51e-05	0.0594719	0/+
101511238	ENSG00000170075	ENSG00000178538	-0.0933319	0.4859	0.969583	0	15.3345	4.5e-53	2.51e-05	0.0594719	0/+
436	ENSG00000172551	ENSG00000106018	-0.146404	0.272803	0.966163	0	15.3324	4.64e-53	2.51e-05	0.0594719	0/+
46062161	ENSG00000140479	ENSG00000150361	-0.0902908	0.500283	0.969748	0	15.3323	4.65e-53	2.51e-05	0.0594719	0/+
438	ENSG00000108849	ENSG00000173406	-0.227839	0.0854142	0.960008	0	15.3276	5e-53	2.51e-05	0.0594719	0/+
14497351	ENSG00000140479	ENSG00000177359	-0.000528669	0.996857	0.974613	0	15.3245	5.25e-53	2.52e-05	0.0594719	0/+
440	ENSG00000186854	ENSG00000162892	0.983006	0	0.199641	6.71e-06	-15.324	5.28e-53	2.52e-05	0.0594719	+/+
22674196	ENSG00000124575	ENSG00000100453	0.978281	0	0.07917	0.0766576	-15.3181	5.79e-53	2.52e-05	0.0594719	+/0
89551805	ENSG00000100314	ENSG00000120903	0.204831	0.122978	0.983141	0	15.3141	6.15e-53	2.53e-05	0.0594719	0/+
61165236	ENSG00000113722	ENSG00000169442	0.981192	0	0.151611	0.000662259	-15.3127	6.29e-53	2.53e-05	0.0594719	+/+
70418785	ENSG00000182759	ENSG00000089199	0.19428	0.143921	0.982762	0	15.3126	6.3e-53	2.53e-05	0.0594719	0/+
445	ENSG00000100626	ENSG00000084628	0.127175	0.34144	0.980169	0	15.2998	7.66e-53	2.53e-05	0.0594719	0/+
99874674	ENSG00000130755	ENSG00000107317	0.982041	0	0.176352	7.23e-05	-15.2979	7.9e-53	2.54e-05	0.0594719	+/+
237341	ENSG00000130755	ENSG00000168081	0.983084	0	0.207077	2.95e-06	-15.2858	9.51e-53	2.54e-05	0.0594719	+/+
52736118	ENSG00000141293	ENSG00000111348	0.983931	0	0.232122	1.48e-07	-15.2827	9.98e-53	2.55e-05	0.0594719	+/+
68410572	ENSG00000184293	ENSG00000107317	0.982429	0	0.189774	1.9e-05	-15.2776	1.08e-52	2.56e-05	0.0594719	+/+
60684162	ENSG00000103546	ENSG00000181234	0.252328	0.0560194	0.984572	0	15.276	1.11e-52	2.56e-05	0.0594719	0/+
13362811	ENSG00000164604	ENSG00000162510	0.056571	0.673177	0.977004	0	15.2745	1.13e-52	2.56e-05	0.0594719	0/+
79367615	ENSG00000141524	ENSG00000168071	0.983646	0	0.224924	3.63e-07	-15.2737	1.14e-52	2.56e-05	0.0594719	+/+
91515075	ENSG00000077274	ENSG00000163501	-0.147893	0.267904	0.96544	0	15.2675	1.26e-52	2.57e-05	0.0594719	0/+
49261221	ENSG00000141524	ENSG00000089820	0.986061	0	0.300702	6.26e-12	-15.2671	1.27e-52	2.57e-05	0.0594719	+/+
79149857	ENSG00000184357	ENSG00000168298	0.997554	0	0.444861	0	-15.2605	1.4e-52	2.57e-05	0.0594719	+/+
456	ENSG00000174332	ENSG00000119715	-0.10787	0.420252	0.967976	0	15.2538	1.55e-52	2.58e-05	0.0594719	0/+
70125955	ENSG00000227507	ENSG00000107317	0.982343	0	0.191483	1.59e-05	-15.2477	1.7e-52	2.58e-05	0.0594719	+/+
52186916	ENSG00000100285	ENSG00000164920	0.0875978	0.513201	0.9782	0	15.2452	1.77e-52	2.59e-05	0.0594719	0/+
1929083	ENSG00000119715	ENSG00000165643	-0.0611057	0.648632	0.970698	0	15.2397	1.93e-52	2.59e-05	0.0594719	0/+
460	ENSG00000103546	ENSG00000170075	-0.108859	0.415976	0.967681	0	15.2281	2.3e-52	2.59e-05	0.0594719	0/+
461	ENSG00000100867	ENSG00000163993	0.973438	0	-0.00885654	0.843245	-15.2218	2.54e-52	2.6e-05	0.0594719	+/0
95400833	ENSG00000074317	ENSG00000167281	0.125406	0.348252	0.979654	0	15.2214	2.55e-52	2.61e-05	0.0594719	0/+
96043777	ENSG00000105246	ENSG00000111348	0.982327	0	0.1955	1.05e-05	-15.2151	2.81e-52	2.61e-05	0.0594719	+/+
464	ENSG00000101210	ENSG00000168509	0.981333	0	0.168896	0.000145707	-15.2145	2.83e-52	2.62e-05	0.0594719	+/+
465	ENSG00000172137	ENSG00000145681	0.97407	0	0.0044313	0.921187	-15.2142	2.85e-52	2.62e-05	0.0594719	+/0
466	ENSG00000093009	ENSG00000117399	0.988855	0	0.405933	0	-15.2116	2.96e-52	2.62e-05	0.0594719	+/+
467	ENSG00000205542	ENSG00000196839	0.985423	0	0.287487	5.46e-11	-15.2102	3.03e-52	2.62e-05	0.0594719	+/+
468	ENSG00000165828	ENSG00000164604	0.0675097	0.614597	0.977086	0	15.21	3.03e-52	2.62e-05	0.0594719	0/+
21295348	ENSG00000074317	ENSG00000140479	0.0205039	0.87858	0.974844	0	15.209	3.08e-52	2.62e-05	0.0594719	0/+
48903311	ENSG00000179059	ENSG00000178538	0.0698608	0.602298	0.977184	0	15.2087	3.1e-52	2.62e-05	0.0594719	0/+
471	ENSG00000170819	ENSG00000132329	0.971938	0	-0.0348213	0.436749	-15.2086	3.1e-52	2.62e-05	0.0594719	+/0
48202804	ENSG00000180287	ENSG00000178538	0.132726	0.320607	0.97987	0	15.207	3.18e-52	2.62e-05	0.0594719	0/+
80446920	ENSG00000136286	ENSG00000188452	0.984978	0	0.274008	4.44e-10	-15.2068	3.19e-52	2.62e-05	0.0594719	+/+
97905628	ENSG00000021645	ENSG00000162009	-0.0738769	0.58154	0.969644	0	15.2037	3.34e-52	2.62e-05	0.0594719	0/+
14369804	ENSG00000074317	ENSG00000150361	0.151028	0.257775	0.980566	0	15.2006	3.5e-52	2.63e-05	0.0594719	0/+
78732900	ENSG00000101842	ENSG00000081059	0.973204	0	-0.0102528	0.81893	-15.2004	3.52e-52	2.63e-05	0.0594719	+/0
44511567	ENSG00000124575	ENSG00000109321	0.976716	0	0.0608997	0.173521	-15.1996	3.56e-52	2.63e-05	0.0594719	+/0
60605006	ENSG00000134339	ENSG00000196260	0.975988	0	0.0457631	0.306641	-15.1969	3.7e-52	2.63e-05	0.0594719	+/0
44630933	ENSG00000163618	ENSG00000100285	0.190113	0.152886	0.982023	0	15.194	3.88e-52	2.63e-05	0.0594719	0/+
480	ENSG00000143632	ENSG00000101210	0.981253	0	0.169872	0.000133158	-15.1923	3.98e-52	2.63e-05	0.0594719	+/+
78329771	ENSG00000168081	ENSG00000169442	0.982056	0	0.191519	1.59e-05	-15.1903	4.1e-52	2.64e-05	0.0594719	+/+
482	ENSG00000106018	ENSG00000084628	0.0673873	0.615241	0.976939	0	15.1881	4.24e-52	2.64e-05	0.0594719	0/+
8837257	ENSG00000120057	ENSG00000165643	-0.0440142	0.742863	0.971236	0	15.1853	4.43e-52	2.64e-05	0.0594719	0/+
100431011	ENSG00000163630	ENSG00000062096	0.989136	0	0.420211	0	-15.1807	4.75e-52	2.64e-05	0.0594719	+/+
485	ENSG00000273706	ENSG00000204950	-0.120818	0.36631	0.966447	0	15.1793	4.85e-52	2.65e-05	0.0594719	0/+
44503683	ENSG00000140807	ENSG00000181234	0.454262	0.000341142	0.991204	0	15.1776	4.98e-52	2.65e-05	0.0594719	+/+
487	ENSG00000205420	ENSG00000053747	0.0297307	0.82467	0.975002	0	15.1665	5.89e-52	2.65e-05	0.0594719	0/+
86260639	ENSG00000168333	ENSG00000130598	0.223788	0.0912756	0.983089	0	15.1634	6.18e-52	2.66e-05	0.0594719	0/+
95021681	ENSG00000124233	ENSG00000164451	0.0742859	0.579445	0.977068	0	15.1593	6.58e-52	2.66e-05	0.0594719	0/+
490	ENSG00000167286	ENSG00000205542	0.988857	0	0.41274	0	-15.1548	7.05e-52	2.66e-05	0.0594719	+/+
491	ENSG00000147655	ENSG00000165828	0.174637	0.189809	0.981235	0	15.1544	7.08e-52	2.67e-05	0.0594719	0/+
82966987	ENSG00000164604	ENSG00000140807	0.0259102	0.84691	0.974724	0	15.154	7.13e-52	2.67e-05	0.0594719	0/+
42873383	ENSG00000145287	ENSG00000102970	0.980829	0	0.16467	0.000213991	-15.1505	7.52e-52	2.67e-05	0.0594719	+/+
3186704	ENSG00000074211	ENSG00000163501	0.0277684	0.836077	0.974742	0	15.1434	8.38e-52	2.67e-05	0.0594719	0/+
45112822	ENSG00000234186	ENSG00000070031	0.979432	0	0.130964	0.00331707	-15.1431	8.41e-52	2.68e-05	0.0594719	+/+
49712190	ENSG00000261594	ENSG00000140479	0.0351851	0.793159	0.975097	0	15.1417	8.6e-52	2.68e-05	0.0594719	0/+
63071298	ENSG00000145850	ENSG00000107317	0.982152	0	0.200785	5.92e-06	-15.1415	8.63e-52	2.68e-05	0.0594719	+/+
498	ENSG00000172137	ENSG00000010282	0.971354	0	-0.0351571	0.432337	-15.1375	9.16e-52	2.68e-05	0.0594719	+/0
97756477	ENSG00000168875	ENSG00000120903	0.294022	0.0250761	0.985326	0	15.1367	9.28e-52	2.69e-05	0.0594719	+/+
500	ENSG00000126583	ENSG00000120694	0.972864	0	-0.0074386	0.86809	-15.1355	9.44e-52	2.69e-05	0.0594719	+/0
92004929	ENSG00000082175	ENSG00000120903	-0.104588	0.434609	0.967106	0	15.1346	9.58e-52	2.69e-05	0.0594719	0/+
502	ENSG00000186732	ENSG00000204950	-0.0896295	0.50344	0.968001	0	15.127	1.08e-51	2.69e-05	0.0594719	0/+
503	ENSG00000205542	ENSG00000130755	0.989142	0	0.428184	0	-15.1142	1.3e-51	2.7e-05	0.0594719	+/+
89297749	ENSG00000180096	ENSG00000141524	0.978475	0	0.113064	0.0113248	-15.1093	1.41e-51	2.71e-05	0.0594719	+/+
96417685	ENSG00000144119	ENSG00000196260	0.983652	0	0.247897	1.88e-08	-15.1039	1.53e-51	2.71e-05	0.0594719	+/+
71876899	ENSG00000186854	ENSG00000070915	0.983466	0	0.242759	3.74e-08	-15.1021	1.57e-51	2.72e-05	0.0594719	+/+
59215459	ENSG00000103546	ENSG00000120903	0.0532227	0.691522	0.9757	0	15.1018	1.58e-51	2.72e-05	0.0594719	0/+
60258251	ENSG00000082175	ENSG00000163501	0.011424	0.932173	0.973589	0	15.0994	1.63e-51	2.72e-05	0.0594719	0/+
509	ENSG00000126583	ENSG00000170075	0.148833	0.26484	0.97989	0	15.0949	1.75e-51	2.72e-05	0.0594719	0/+
97156955	ENSG00000171611	ENSG00000145287	0.982896	0	0.227731	2.57e-07	-15.0939	1.78e-51	2.73e-05	0.0594719	+/+
511	ENSG00000165828	ENSG00000180875	-0.228872	0.0839685	0.957152	0	15.0874	1.96e-51	2.73e-05	0.0594719	0/+
512	ENSG00000126583	ENSG00000082175	-0.0244689	0.855331	0.97151	0	15.0817	2.14e-51	2.73e-05	0.0594719	0/+
84693851	ENSG00000106018	ENSG00000100314	-0.0460399	0.731464	0.970241	0	15.0781	2.26e-51	2.74e-05	0.0594719	0/+
20219085	ENSG00000165828	ENSG00000205002	0.180502	0.175128	0.981024	0	15.0721	2.47e-51	2.74e-05	0.0594719	0/+
515	ENSG00000121552	ENSG00000131650	0.978653	0	0.122658	0.00597793	-15.0703	2.54e-51	2.75e-05	0.0594719	+/+
5270462	ENSG00000174332	ENSG00000140479	0.06156	0.646193	0.975859	0	15.0662	2.7e-51	2.75e-05	0.0594719	0/+
517	ENSG00000161681	ENSG00000186732	-0.106695	0.425359	0.966306	0	15.0636	2.81e-51	2.76e-05	0.0594719	0/+
35854142	ENSG00000234186	ENSG00000176919	0.973408	0	0.0137982	0.758015	-15.0583	3.04e-51	2.76e-05	0.0594719	+/0
39361381	ENSG00000166736	ENSG00000189127	0.975248	0	0.050267	0.261426	-15.0569	3.11e-51	2.76e-05	0.0594719	+/0
98560935	ENSG00000166803	ENSG00000089685	0.992354	0	0.468011	0	-15.0547	3.22e-51	2.76e-05	0.0594719	+/+
82624666	ENSG00000179059	ENSG00000163501	0.0634199	0.636246	0.975827	0	15.0484	3.54e-51	2.77e-05	0.0594719	0/+
43492336	ENSG00000185269	ENSG00000100285	0.206077	0.120666	0.981874	0	15.0479	3.57e-51	2.77e-05	0.0594719	0/+
523	ENSG00000103811	ENSG00000213654	0.975307	0	0.0533439	0.233314	-15.0437	3.8e-51	2.77e-05	0.0594719	+/0
80903097	ENSG00000161681	ENSG00000181234	-0.0809122	0.545986	0.967779	0	15.0405	3.99e-51	2.78e-05	0.0594719	0/+
96277581	ENSG00000180287	ENSG00000164920	0.425958	0.000856926	0.98884	0	15.0364	4.24e-51	2.78e-05	0.0594719	+/+
23312030	ENSG00000150361	ENSG00000188162	-0.094452	0.480658	0.966863	0	15.0362	4.25e-51	2.79e-05	0.0594719	0/+
94634027	ENSG00000184357	ENSG00000124575	0.994471	0	0.470349	0	-15.0336	4.43e-51	2.79e-05	0.0594719	+/+
9359132	ENSG00000131650	ENSG00000145287	0.974537	0	0.0416236	0.352507	-15.0171	5.67e-51	2.79e-05	0.0594719	+/0
89037523	ENSG00000185269	ENSG00000167419	-0.240374	0.0691358	0.955163	0	15.0099	6.33e-51	2.81e-05	0.0594719	0/+
530	ENSG00000101210	ENSG00000143318	0.980357	0	0.172709	0.000102196	-15.0059	6.72e-51	2.81e-05	0.0594719	+/+
99113541	ENSG00000100285	ENSG00000162510	0.202569	0.12726	0.981522	0	15.0053	6.78e-51	2.82e-05	0.0594719	0/+
79702526	ENSG00000180287	ENSG00000205002	0.0177018	0.895072	0.973202	0	15.0034	6.98e-51	2.82e-05	0.0594719	0/+
14558164	ENSG00000168298	ENSG00000100453	0.974145	0	0.0368815	0.410089	-14.9959	7.8e-51	2.82e-05	0.0594719	+/0
1533308	ENSG00000214128	ENSG00000234965	0.972019	0	-0.00300367	0.946531	-14.9949	7.93e-51	2.82e-05	0.0594719	+/0
535	ENSG00000166803	ENSG00000175063	0.995222	0	0.475666	0	-14.9854	9.15e-51	2.83e-05	0.0594719	+/+
51122703	ENSG00000170075	ENSG00000100285	-0.145643	0.27533	0.962656	0	14.9737	1.09e-50	2.83e-05	0.0594719	0/+
537	ENSG00000163630	ENSG00000189377	0.969515	0	-0.0434048	0.332265	-14.9734	1.1e-50	2.85e-05	0.0594719	+/0
538	ENSG00000168875	ENSG00000074211	-0.0601074	0.654005	0.968481	0	14.972	1.12e-50	2.85e-05	0.0594719	0/+
62616055	ENSG00000176919	ENSG00000184357	0.977715	0	0.115047	0.00995954	-14.9717	1.12e-50	2.85e-05	0.0594719	+/+
65416752	ENSG00000179059	ENSG00000181234	0.0689811	0.606887	0.975564	0	14.9706	1.14e-50	2.85e-05	0.0594719	0/+
541	ENSG00000243566	ENSG00000185269	-0.172975	0.194124	0.960488	0	14.9686	1.18e-50	2.85e-05	0.0594719	0/+
75311524	ENSG00000182759	ENSG00000140479	-0.0398374	0.766538	0.969664	0	14.9658	1.23e-50	2.85e-05	0.0594719	0/+
90013505	ENSG00000204950	ENSG00000100285	-0.263923	0.0452983	0.952323	0	14.9657	1.23e-50	2.85e-05	0.0594719	-/+
544	ENSG00000107147	ENSG00000119715	-0.032818	0.806798	0.970072	0	14.9647	1.25e-50	2.85e-05	0.0594719	0/+
545	ENSG00000172551	ENSG00000164604	-0.0235547	0.860681	0.97054	0	14.9557	1.43e-50	2.85e-05	0.0594719	0/+
68559701	ENSG00000213654	ENSG00000141524	0.982309	0	0.23117	1.67e-07	-14.9486	1.59e-50	2.86e-05	0.0594719	+/+
547	ENSG00000273706	ENSG00000141485	0.480086	0.000136925	0.996691	0	14.945	1.68e-50	2.87e-05	0.0594719	+/+
47331954	ENSG00000173698	ENSG00000163501	-0.12804	0.338142	0.963633	0	14.9425	1.74e-50	2.87e-05	0.0594719	0/+
84821524	ENSG00000162892	ENSG00000182183	0.989569	0	0.463966	0	-14.9417	1.76e-50	2.88e-05	0.0594719	+/+
70010721	ENSG00000113722	ENSG00000182183	0.97579	0	0.0778107	0.0818717	-14.9412	1.78e-50	2.88e-05	0.0594719	+/0
51368507	ENSG00000165828	ENSG00000170373	-0.206966	0.119038	0.95732	0	14.9397	1.82e-50	2.88e-05	0.0594719	0/+
552	ENSG00000198520	ENSG00000131650	0.979919	0	0.17133	0.000116282	-14.9374	1.88e-50	2.88e-05	0.0594719	+/+
46816594	ENSG00000082175	ENSG00000100285	-0.215533	0.104188	0.956528	0	14.9367	1.9e-50	2.88e-05	0.0594719	0/+
45548128	ENSG00000107147	ENSG00000188162	0.0802458	0.549308	0.975832	0	14.9301	2.1e-50	2.88e-05	0.0594719	0/+
555	ENSG00000161681	ENSG00000141485	-0.123072	0.357368	0.963862	0	14.9296	2.12e-50	2.89e-05	0.0594719	0/+
11349	ENSG00000186854	ENSG00000072858	0.973366	0	0.0319949	0.474895	-14.9246	2.28e-50	2.89e-05	0.0594719	+/0
27670445	ENSG00000243566	ENSG00000181234	-0.178007	0.181271	0.959517	0	14.9179	2.52e-50	2.89e-05	0.0594719	0/+
558	ENSG00000172137	ENSG00000144119	0.971474	0	-0.00169141	0.969876	-14.9169	2.56e-50	2.9e-05	0.0594719	+/0
60894064	ENSG00000128340	ENSG00000111348	0.988307	0	0.42122	0	-14.9119	2.76e-50	2.9e-05	0.0594719	+/+
44520545	ENSG00000126583	ENSG00000178538	0.312004	0.0171127	0.984966	0	14.9112	2.79e-50	2.91e-05	0.0594719	+/+
98914034	ENSG00000179059	ENSG00000100314	-0.0455922	0.733978	0.968808	0	14.9069	2.97e-50	2.91e-05	0.0594719	0/+
94371923	ENSG00000040731	ENSG00000170044	-0.0458775	0.732376	0.968761	0	14.9035	3.13e-50	2.91e-05	0.0594719	0/+
100919591	ENSG00000179059	ENSG00000120903	-0.0830263	0.535511	0.966348	0	14.8999	3.3e-50	2.92e-05	0.0594719	0/+
11890419	ENSG00000141293	ENSG00000188452	0.987681	0	0.401535	0	-14.8941	3.6e-50	2.92e-05	0.0594719	+/+
565	ENSG00000165887	ENSG00000174697	0.973166	0	0.0325551	0.467192	-14.894	3.61e-50	2.93e-05	0.0594719	+/0
54718202	ENSG00000131650	ENSG00000113722	0.972403	0	0.0191329	0.669217	-14.8884	3.92e-50	2.93e-05	0.0594719	+/0
7871755	ENSG00000137265	ENSG00000141524	0.968334	0	-0.0497603	0.26627	-14.8824	4.29e-50	2.93e-05	0.0594719	+/0
568	ENSG00000179059	ENSG00000084628	0.0723423	0.589433	0.975115	0	14.882	4.32e-50	2.94e-05	0.0594719	0/+
57250643	ENSG00000015285	ENSG00000141524	0.980117	0	0.183906	3.45e-05	-14.8812	4.36e-50	2.94e-05	0.0594719	+/+
570	ENSG00000179059	ENSG00000180287	-0.0141743	0.915897	0.97044	0	14.8775	4.61e-50	2.94e-05	0.0594719	0/+
37376415	ENSG00000166803	ENSG00000178999	0.987869	0	0.410194	0	-14.8755	4.75e-50	2.94e-05	0.0594719	+/+
572	ENSG00000137975	ENSG00000170454	0.0696127	0.60359	0.97493	0	14.8748	4.8e-50	2.95e-05	0.0594719	0/+
573	ENSG00000166736	ENSG00000157456	0.976437	0	0.101492	0.0230927	-14.8696	5.19e-50	2.95e-05	0.0594719	+/+
574	ENSG00000166803	ENSG00000146670	0.992874	0	0.488356	0	-14.869	5.24e-50	2.95e-05	0.0594719	+/+
575	ENSG00000173991	ENSG00000101210	0.97983	0	0.178862	5.67e-05	-14.867	5.4e-50	2.95e-05	0.0594719	+/+
576	ENSG00000172551	ENSG00000082175	-0.162062	0.224208	0.960235	0	14.8667	5.42e-50	2.96e-05	0.0594719	0/+
58085884	ENSG00000089327	ENSG00000130592	0.984001	0	0.28965	3.86e-11	-14.8636	5.68e-50	2.96e-05	0.0594719	+/+
7567513	ENSG00000141293	ENSG00000141524	0.973458	0	0.0428744	0.338213	-14.8603	5.97e-50	2.96e-05	0.0594719	+/0
579	ENSG00000128218	ENSG00000131650	0.978045	0	0.138183	0.00193444	-14.8592	6.07e-50	2.96e-05	0.0594719	+/+
580	ENSG00000273706	ENSG00000173698	-0.123422	0.355993	0.963066	0	14.854	6.55e-50	2.97e-05	0.0594719	0/+
101311136	ENSG00000079841	ENSG00000206432	-0.149103	0.263964	0.961118	0	14.8538	6.57e-50	2.97e-05	0.0594719	0/+
47574279	ENSG00000204950	ENSG00000163501	-0.0572016	0.669743	0.967594	0	14.8523	6.73e-50	2.97e-05	0.0594719	0/+
93097084	ENSG00000184293	ENSG00000145287	0.989211	0	0.460759	0	-14.8512	6.83e-50	2.97e-05	0.0594719	+/+
50737264	ENSG00000103546	ENSG00000100285	0.151988	0.254727	0.978581	0	14.848	7.17e-50	2.97e-05	0.0594719	0/+
585	ENSG00000171956	ENSG00000101057	0.974513	0	0.0658314	0.141177	-14.8428	7.74e-50	2.98e-05	0.0594719	+/0
10421593	ENSG00000239961	ENSG00000102970	0.978839	0	0.159556	0.000336525	-14.8364	8.52e-50	2.98e-05	0.0594719	+/+
48488177	ENSG00000145287	ENSG00000107317	0.97485	0	0.0734921	0.100364	-14.836	8.57e-50	2.99e-05	0.0594719	+/0
5534741	ENSG00000132965	ENSG00000107317	0.973242	0	0.0428525	0.33846	-14.8315	9.17e-50	2.99e-05	0.0594719	+/0
589	ENSG00000185303	ENSG00000250378	0.00869517	0.948349	0.971281	0	14.8197	1.09e-49	2.99e-05	0.0594719	0/+
48616987	ENSG00000123329	ENSG00000136286	0.985197	0	0.33122	2.71e-14	-14.8154	1.17e-49	3e-05	0.0594719	+/+
591	ENSG00000179059	ENSG00000185269	0.102983	0.441732	0.976109	0	14.8099	1.26e-49	3.01e-05	0.0594719	0/+
592	ENSG00000015285	ENSG00000103811	0.972288	0	0.0285664	0.523516	-14.8072	1.32e-49	3.01e-05	0.0594719	+/0
593	ENSG00000092054	ENSG00000101210	0.978885	0	0.164663	0.00021412	-14.8072	1.32e-49	3.01e-05	0.0594719	+/+
594	ENSG00000186854	ENSG00000104921	0.98107	0	0.218188	8.18e-07	-14.8044	1.37e-49	3.01e-05	0.0594719	+/+
63506610	ENSG00000145850	ENSG00000182183	0.985501	0	0.342636	3.11e-15	-14.7983	1.5e-49	3.02e-05	0.0594719	+/+
59424012	ENSG00000111913	ENSG00000144218	0.976193	0	0.10721	0.0163675	-14.7923	1.64e-49	3.02e-05	0.0594719	+/+
80707141	ENSG00000107317	ENSG00000140379	0.978169	0	0.150704	0.000714057	-14.7894	1.72e-49	3.03e-05	0.0594719	+/+
77370638	ENSG00000143643	ENSG00000124233	-0.321122	0.0139778	0.943319	0	14.781	1.94e-49	3.03e-05	0.0594719	-/+
599	ENSG00000164604	ENSG00000180287	0.046338	0.729791	0.973039	0	14.7799	1.97e-49	3.04e-05	0.0594719	0/+
51263461	ENSG00000164604	ENSG00000164920	0.118629	0.375122	0.976632	0	14.7771	2.06e-49	3.05e-05	0.0594719	0/+
63848091	ENSG00000180448	ENSG00000136286	0.988171	0	0.432168	0	-14.7769	2.06e-49	3.05e-05	0.0594719	+/+
73383333	ENSG00000165828	ENSG00000100285	0.231605	0.0802349	0.981436	0	14.7744	2.14e-49	3.05e-05	0.0594719	0/+
14427837	ENSG00000173698	ENSG00000164920	-0.156254	0.241478	0.959622	0	14.7698	2.29e-49	3.05e-05	0.0594719	0/+
97827526	ENSG00000186854	ENSG00000115165	0.983347	0	0.283378	1.05e-10	-14.7695	2.3e-49	3.06e-05	0.0594719	+/+
605	ENSG00000186847	ENSG00000170454	-0.121946	0.361819	0.962246	0	14.7647	2.47e-49	3.06e-05	0.0594719	0/+
72637892	ENSG00000180875	ENSG00000162510	-0.180723	0.174594	0.957507	0	14.7636	2.52e-49	3.06e-05	0.0594719	0/+
607	ENSG00000111245	ENSG00000174697	0.972055	0	0.0308639	0.490655	-14.7612	2.61e-49	3.06e-05	0.0594719	+/0
608	ENSG00000186439	ENSG00000101210	0.97911	0	0.176342	7.24e-05	-14.7607	2.62e-49	3.07e-05	0.0594719	+/+
609	ENSG00000172551	ENSG00000173698	-0.246892	0.0617095	0.951243	0	14.7566	2.79e-49	3.07e-05	0.0594719	0/+
46345722	ENSG00000185269	ENSG00000186479	-0.143229	0.283452	0.960491	0	14.7542	2.89e-49	3.07e-05	0.0594719	0/+
15303952	ENSG00000204950	ENSG00000181234	-0.0571422	0.670066	0.966683	0	14.7527	2.96e-49	3.07e-05	0.0594719	0/+
612	ENSG00000137571	ENSG00000123219	0.975651	0	0.101605	0.0229393	-14.7519	2.99e-49	3.08e-05	0.0594719	+/+
72745897	ENSG00000074211	ENSG00000162510	0.0848675	0.526469	0.974825	0	14.7519	2.99e-49	3.08e-05	0.0594719	0/+
25008623	ENSG00000107317	ENSG00000083454	0.982106	0	0.252117	1.05e-08	-14.7516	3.01e-49	3.08e-05	0.0594719	+/+
615	ENSG00000103187	ENSG00000089327	0.976742	0	0.125107	0.00504261	-14.7477	3.18e-49	3.08e-05	0.0594719	+/+
616	ENSG00000168875	ENSG00000082175	-0.0559643	0.676488	0.966706	0	14.7469	3.22e-49	3.08e-05	0.0594719	0/+
53364175	ENSG00000037965	ENSG00000180818	-0.0901818	0.500803	0.964323	0	14.7415	3.49e-49	3.08e-05	0.0594719	0/+
79415528	ENSG00000174697	ENSG00000240045	0.970356	0	0.00434591	0.922701	-14.737	3.73e-49	3.09e-05	0.0594719	+/0
31750564	ENSG00000161681	ENSG00000163501	-0.0521955	0.697187	0.966824	0	14.7329	3.96e-49	3.09e-05	0.0594719	0/+
51918897	ENSG00000166803	ENSG00000152253	0.988464	0	0.447515	0	-14.7316	4.04e-49	3.1e-05	0.0594719	+/+
36864763	ENSG00000082512	ENSG00000144218	0.976456	0	0.121293	0.00656431	-14.7314	4.05e-49	3.1e-05	0.0594719	+/+
622	ENSG00000170075	ENSG00000100884	-0.167214	0.209625	0.95823	0	14.7273	4.31e-49	3.1e-05	0.0594719	0/+
25074293	ENSG00000100626	ENSG00000181234	0.242159	0.0670344	0.981581	0	14.7234	4.56e-49	3.1e-05	0.0594719	0/+
624	ENSG00000077274	ENSG00000165828	-0.0632376	0.637218	0.965944	0	14.7173	4.99e-49	3.11e-05	0.0594719	0/+
38301845	ENSG00000136286	ENSG00000180353	0.98317	0	0.285861	7.08e-11	-14.713	5.32e-49	3.12e-05	0.0594719	+/+
11049037	ENSG00000091583	ENSG00000171557	0.113697	0.395435	0.975943	0	14.7088	5.66e-49	3.12e-05	0.0594719	0/+
75082893	ENSG00000172137	ENSG00000062096	0.969116	0	-0.0123414	0.782888	-14.7082	5.71e-49	3.13e-05	0.0594719	+/0
628	ENSG00000182759	ENSG00000119715	-0.0994062	0.457835	0.963313	0	14.7069	5.82e-49	3.13e-05	0.0594719	0/+
629	ENSG00000105048	ENSG00000174697	0.97101	0	0.0204825	0.64741	-14.7032	6.15e-49	3.13e-05	0.0594719	+/0
630	ENSG00000108602	ENSG00000180638	0.0238859	0.858743	0.9712	0	14.7027	6.19e-49	3.13e-05	0.0594719	0/+
78898976	ENSG00000180875	ENSG00000181234	-0.162214	0.223769	0.958365	0	14.7027	6.2e-49	3.13e-05	0.0594719	0/+
632	ENSG00000196090	ENSG00000168875	-0.140337	0.293387	0.960042	0	14.6928	7.17e-49	3.13e-05	0.0594719	0/+
48553897	ENSG00000100626	ENSG00000100314	0.140411	0.29313	0.977096	0	14.6926	7.19e-49	3.14e-05	0.0594719	0/+
90931196	ENSG00000103546	ENSG00000164920	0.212904	0.108584	0.980243	0	14.6915	7.31e-49	3.14e-05	0.0594719	0/+
79498723	ENSG00000205002	ENSG00000164920	0.117478	0.379803	0.97597	0	14.6859	7.94e-49	3.15e-05	0.0594719	0/+
93517464	ENSG00000107317	ENSG00000168081	0.97204	0	0.0413288	0.35593	-14.6855	7.99e-49	3.15e-05	0.0594719	+/0
56703992	ENSG00000130755	ENSG00000113722	0.975971	0	0.117683	0.00837214	-14.6846	8.09e-49	3.15e-05	0.0594719	+/+
62951004	ENSG00000074317	ENSG00000089199	0.207565	0.117949	0.979981	0	14.6839	8.18e-49	3.15e-05	0.0594719	0/+
62052111	ENSG00000136286	ENSG00000020633	0.982793	0	0.280084	1.75e-10	-14.6787	8.82e-49	3.15e-05	0.0594719	+/+
95011123	ENSG00000214128	ENSG00000184357	0.970245	0	0.0110302	0.805465	-14.6767	9.08e-49	3.16e-05	0.0594719	+/0
76994936	ENSG00000103187	ENSG00000141524	0.964888	0	-0.0724526	0.105278	-14.673	9.6e-49	3.16e-05	0.0594719	+/0
54583643	ENSG00000126583	ENSG00000144381	0.972314	0	0.048099	0.282583	-14.6728	9.63e-49	3.17e-05	0.0594719	+/0
643	ENSG00000131650	ENSG00000122862	0.972997	0	0.0607428	0.174633	-14.6727	9.65e-49	3.17e-05	0.0594719	+/0
16141145	ENSG00000214128	ENSG00000100162	0.968012	0	-0.0244144	0.585627	-14.6676	1.04e-48	3.17e-05	0.0594719	+/0
645	ENSG00000187134	ENSG00000186529	0.210042	0.11353	0.979955	0	14.6611	1.14e-48	3.17e-05	0.0594719	0/+
646	ENSG00000147655	ENSG00000168875	0.105366	0.431182	0.975192	0	14.6586	1.19e-48	3.18e-05	0.0594719	0/+
647	ENSG00000170091	ENSG00000054356	0.974485	0	0.0915743	0.0404723	-14.6565	1.22e-48	3.18e-05	0.0594719	+/+
30446134	ENSG00000178538	ENSG00000162510	0.364114	0.00495721	0.985624	0	14.6557	1.24e-48	3.18e-05	0.0594719	+/+
649	ENSG00000147724	ENSG00000163618	-0.205431	0.12186	0.953871	0	14.6487	1.37e-48	3.18e-05	0.0594719	0/+
57573869	ENSG00000101210	ENSG00000140986	0.978412	0	0.176149	7.37e-05	-14.6452	1.45e-48	3.19e-05	0.0594719	+/+
651	ENSG00000172137	ENSG00000124664	0.968611	0	-0.011247	0.801721	-14.6424	1.51e-48	3.19e-05	0.0594719	+/0
652	ENSG00000074211	ENSG00000165828	0.111361	0.405278	0.975366	0	14.6411	1.54e-48	3.2e-05	0.0594719	0/+
98254141	ENSG00000178538	ENSG00000164920	0.204529	0.123544	0.979605	0	14.6401	1.56e-48	3.2e-05	0.0594719	0/+
96818069	ENSG00000165828	ENSG00000178538	0.384814	0.00285775	0.986232	0	14.6393	1.58e-48	3.2e-05	0.0594719	+/+
655	ENSG00000105409	ENSG00000100385	0.968362	0	-0.0144688	0.746647	-14.6369	1.63e-48	3.2e-05	0.0594719	+/0
72896404	ENSG00000113722	ENSG00000083454	0.976998	0	0.14614	0.00103616	-14.6363	1.65e-48	3.2e-05	0.0594719	+/+
1522798	ENSG00000107317	ENSG00000145088	0.978582	0	0.181889	4.22e-05	-14.6316	1.76e-48	3.2e-05	0.0594719	+/+
16005715	ENSG00000100285	ENSG00000120903	0.214956	0.105141	0.979987	0	14.6306	1.79e-48	3.21e-05	0.0594719	0/+
76039388	ENSG00000103811	ENSG00000139193	0.95686	0	-0.168949	0.00014499	-14.6238	1.98e-48	3.21e-05	0.0594719	+/-
100099185	ENSG00000101210	ENSG00000170807	0.978316	0	0.177318	6.59e-05	-14.6209	2.07e-48	3.22e-05	0.0594719	+/+
661	ENSG00000074211	ENSG00000084628	0.0909127	0.497324	0.974188	0	14.62	2.09e-48	3.22e-05	0.0594719	0/+
19067758	ENSG00000234186	ENSG00000100453	0.966708	0	-0.037917	0.397061	-14.6198	2.1e-48	3.22e-05	0.0594719	+/0
90562561	ENSG00000103811	ENSG00000100060	0.964911	0	-0.0643591	0.150308	-14.6181	2.15e-48	3.22e-05	0.0594719	+/0
64701621	ENSG00000186854	ENSG00000167483	0.980233	0	0.222925	4.63e-07	-14.6156	2.24e-48	3.22e-05	0.0594719	+/+
43125750	ENSG00000171611	ENSG00000070031	0.973853	0	0.0851025	0.056969	-14.6153	2.24e-48	3.23e-05	0.0594719	+/0
666	ENSG00000185269	ENSG00000100884	0.117609	0.37927	0.975471	0	14.6118	2.36e-48	3.23e-05	0.0594719	0/+
667	ENSG00000106018	ENSG00000163618	0.176254	0.185676	0.9782	0	14.6096	2.44e-48	3.23e-05	0.0594719	0/+
44733053	ENSG00000182759	ENSG00000188162	0.106082	0.428042	0.974847	0	14.6044	2.63e-48	3.23e-05	0.0594719	0/+
35341741	ENSG00000105409	ENSG00000105550	0.285173	0.0300213	0.982604	0	14.6009	2.77e-48	3.24e-05	0.0594719	+/+
51650920	ENSG00000171611	ENSG00000168298	0.968308	0	-0.0100836	0.821868	-14.5999	2.81e-48	3.24e-05	0.0594719	+/0
41896545	ENSG00000137473	ENSG00000181234	-0.183053	0.169009	0.955269	0	14.5959	2.98e-48	3.24e-05	0.0594719	0/+
78798912	ENSG00000172551	ENSG00000100285	0.0201581	0.880613	0.970102	0	14.5953	3.01e-48	3.25e-05	0.0594719	0/+
30314167	ENSG00000077274	ENSG00000100314	-0.150452	0.259618	0.958081	0	14.5934	3.09e-48	3.25e-05	0.0594719	0/+
74034360	ENSG00000139193	ENSG00000125910	0.98218	0	0.275363	3.62e-10	-14.5903	3.24e-48	3.25e-05	0.0594719	+/+
675	ENSG00000042980	ENSG00000167895	0.97842	0	0.184127	3.38e-05	-14.5884	3.33e-48	3.25e-05	0.0594719	+/+
70779732	ENSG00000273706	ENSG00000186479	-0.116229	0.384927	0.96078	0	14.5872	3.39e-48	3.25e-05	0.0594719	0/+
95017871	ENSG00000125999	ENSG00000109061	0.968436	0	-0.00619371	0.890012	-14.5871	3.4e-48	3.26e-05	0.0594719	+/0
37251478	ENSG00000100079	ENSG00000070031	0.973886	0	0.0902092	0.0435675	-14.5836	3.57e-48	3.26e-05	0.0594719	+/+
70756214	ENSG00000100884	ENSG00000100314	0.000946677	0.994373	0.968837	0	14.5825	3.63e-48	3.26e-05	0.0594719	0/+
61201799	ENSG00000015285	ENSG00000136286	0.983356	0	0.308076	1.78e-12	-14.581	3.71e-48	3.26e-05	0.0594719	+/+
21231846	ENSG00000145287	ENSG00000100453	0.980961	0	0.245639	2.55e-08	-14.5798	3.78e-48	3.26e-05	0.0594719	+/+
99128631	ENSG00000184357	ENSG00000100162	0.989889	0	0.51513	0	-14.5781	3.87e-48	3.26e-05	0.0594719	+/+
48674402	ENSG00000111348	ENSG00000162511	0.985911	0	0.382738	0	-14.575	4.05e-48	3.27e-05	0.0594719	+/+
92106917	ENSG00000168081	ENSG00000089685	0.976094	0	0.135731	0.00232996	-14.5738	4.12e-48	3.27e-05	0.0594719	+/+
685	ENSG00000164604	ENSG00000163618	0.163946	0.218796	0.977418	0	14.5735	4.14e-48	3.27e-05	0.0594719	0/+
36241265	ENSG00000180287	ENSG00000140807	0.368152	0.00446445	0.985393	0	14.5664	4.59e-48	3.27e-05	0.0594719	+/+
687	ENSG00000092054	ENSG00000168530	0.991256	0	0.520448	0	-14.566	4.62e-48	3.28e-05	0.0594719	+/+
688	ENSG00000145850	ENSG00000131650	0.972681	0	0.0699851	0.117704	-14.566	4.62e-48	3.28e-05	0.0594719	+/0
82784470	ENSG00000122585	ENSG00000108684	-0.0261904	0.845274	0.966962	0	14.5645	4.73e-48	3.28e-05	0.0594719	0/+
80885360	ENSG00000084628	ENSG00000115596	-0.143088	0.28393	0.958358	0	14.5642	4.74e-48	3.28e-05	0.0594719	0/+
35743547	ENSG00000121552	ENSG00000124575	0.974921	0	0.113392	0.011088	-14.5629	4.84e-48	3.28e-05	0.0594719	+/+
72941866	ENSG00000168298	ENSG00000109321	0.97027	0	0.027621	0.537356	-14.5628	4.84e-48	3.28e-05	0.0594719	+/0
54446133	ENSG00000103546	ENSG00000140807	0.19006	0.153002	0.978524	0	14.5625	4.87e-48	3.28e-05	0.0594719	0/+
18096241	ENSG00000148773	ENSG00000156970	0.98999	0	0.521053	0	-14.5568	5.29e-48	3.28e-05	0.0594719	+/+
695	ENSG00000172137	ENSG00000163630	0.967828	0	-0.0111356	0.803644	-14.5536	5.54e-48	3.29e-05	0.0594719	+/0
97088798	ENSG00000141485	ENSG00000186479	-0.158181	0.235649	0.956931	0	14.5519	5.68e-48	3.3e-05	0.0594719	0/+
91981041	ENSG00000082175	ENSG00000205002	-0.153337	0.250485	0.957341	0	14.5513	5.73e-48	3.3e-05	0.0594719	0/+
72429326	ENSG00000196260	ENSG00000062096	0.97598	0	0.137147	0.00209336	-14.5467	6.13e-48	3.3e-05	0.0594719	+/+
85615327	ENSG00000273706	ENSG00000100285	0.247687	0.060849	0.980865	0	14.5465	6.15e-48	3.3e-05	0.0594719	0/+
94589167	ENSG00000077274	ENSG00000120903	-0.156396	0.241046	0.957018	0	14.5462	6.17e-48	3.3e-05	0.0594719	0/+
58323867	ENSG00000163630	ENSG00000196260	0.974474	0	0.107041	0.0165387	-14.5452	6.27e-48	3.3e-05	0.0594719	+/+
85221117	ENSG00000253293	ENSG00000079841	-0.273969	0.0374275	0.945292	0	14.5451	6.27e-48	3.3e-05	0.0594719	-/+
703	ENSG00000131650	ENSG00000196839	0.979037	0	0.205172	3.65e-06	-14.5378	6.98e-48	3.3e-05	0.0594719	+/+
704	ENSG00000162482	ENSG00000105409	-0.21289	0.108609	0.951669	0	14.5356	7.21e-48	3.31e-05	0.0594719	0/+
76665951	ENSG00000141524	ENSG00000147168	0.977696	0	0.176289	7.27e-05	-14.5281	8.05e-48	3.32e-05	0.0594719	+/+
54345138	ENSG00000184357	ENSG00000234965	0.993813	0	0.524686	0	-14.525	8.42e-48	3.32e-05	0.0594719	+/+
36896135	ENSG00000180096	ENSG00000111348	0.985301	0	0.370983	0	-14.5211	8.91e-48	3.33e-05	0.0594719	+/+
708	ENSG00000141968	ENSG00000103811	0.972155	0	0.0670531	0.133928	-14.5186	9.24e-48	3.33e-05	0.0594719	+/0
709	ENSG00000084628	ENSG00000204950	-0.0286112	0.831173	0.966348	0	14.5157	9.64e-48	3.34e-05	0.0594719	0/+
24423967	ENSG00000128340	ENSG00000141293	0.991652	0	0.525652	0	-14.5156	9.65e-48	3.34e-05	0.0594719	+/+
711	ENSG00000136492	ENSG00000148773	0.992686	0	0.525779	0	-14.5144	9.83e-48	3.34e-05	0.0594719	+/+
102521596	ENSG00000186854	ENSG00000126353	0.980163	0	0.235682	9.42e-08	-14.5083	1.07e-47	3.34e-05	0.0594719	+/+
58292234	ENSG00000180353	ENSG00000141524	0.976061	0	0.14451	0.00118062	-14.5058	1.11e-47	3.35e-05	0.0594719	+/+
21798877	ENSG00000177359	ENSG00000188162	0.121684	0.36286	0.974867	0	14.496	1.29e-47	3.35e-05	0.0594719	0/+
87459889	ENSG00000124575	ENSG00000100162	0.976815	0	0.162115	0.000268757	-14.4928	1.34e-47	3.36e-05	0.0594719	+/+
716	ENSG00000089327	ENSG00000211772	0.981236	0	0.264288	1.88e-09	-14.491	1.38e-47	3.37e-05	0.0594719	+/+
58282487	ENSG00000103811	ENSG00000180353	0.969453	0	0.0245844	0.583018	-14.4874	1.46e-47	3.37e-05	0.0594719	+/0
89530535	ENSG00000204950	ENSG00000205002	-0.171601	0.197744	0.954947	0	14.4869	1.47e-47	3.37e-05	0.0594719	0/+
719	ENSG00000170075	ENSG00000172551	0.00113661	0.993244	0.967899	0	14.4751	1.74e-47	3.37e-05	0.0594719	0/+
720	ENSG00000136732	ENSG00000205542	0.983904	0	0.336705	9.55e-15	-14.475	1.74e-47	3.39e-05	0.0594719	+/+
721	ENSG00000180875	ENSG00000163618	-0.140017	0.294502	0.957493	0	14.4684	1.92e-47	3.39e-05	0.0594719	0/+
87843140	ENSG00000010282	ENSG00000196260	0.967502	0	-0.00379672	0.932444	-14.4659	1.99e-47	3.39e-05	0.0594719	+/0
723	ENSG00000197893	ENSG00000101210	0.976946	0	0.168813	0.000146815	-14.4646	2.03e-47	3.4e-05	0.0594719	+/+
45282458	ENSG00000136286	ENSG00000139193	0.965602	0	-0.0323568	0.469911	-14.4636	2.06e-47	3.4e-05	0.0594719	+/0
16726465	ENSG00000074317	ENSG00000177359	0.455175	0.000330709	0.987776	0	14.459	2.2e-47	3.4e-05	0.0594719	+/+
15896930	ENSG00000197540	ENSG00000172116	0.980601	0	0.252882	9.49e-09	-14.4589	2.2e-47	3.41e-05	0.0594719	+/+
22224731	ENSG00000130812	ENSG00000168081	0.976497	0	0.16014	0.000319788	-14.4586	2.21e-47	3.41e-05	0.0594719	+/+
728	ENSG00000196090	ENSG00000170075	-0.241983	0.0672391	0.947563	0	14.4572	2.26e-47	3.41e-05	0.0594719	0/+
11290405	ENSG00000180806	ENSG00000197757	0.531727	1.75e-05	0.996269	0	14.4562	2.29e-47	3.41e-05	0.0594719	+/+
730	ENSG00000186732	ENSG00000173698	0.00166288	0.990116	0.967759	0	14.4558	2.3e-47	3.41e-05	0.0594719	0/+
14278847	ENSG00000092929	ENSG00000013725	0.986842	0	0.426193	0	-14.4512	2.46e-47	3.41e-05	0.0594719	+/+
89268519	ENSG00000178538	ENSG00000120903	0.162028	0.224306	0.976463	0	14.4399	2.9e-47	3.41e-05	0.0594719	0/+
733	ENSG00000179059	ENSG00000141485	0.0934768	0.48522	0.972937	0	14.433	3.21e-47	3.43e-05	0.0594719	0/+
54107098	ENSG00000074317	ENSG00000261594	0.37387	0.00384056	0.98503	0	14.4327	3.22e-47	3.43e-05	0.0594719	+/+
735	ENSG00000204397	ENSG00000205542	0.989729	0	0.524593	0	-14.4315	3.28e-47	3.43e-05	0.0594719	+/+
736	ENSG00000074211	ENSG00000180287	0.0281666	0.833759	0.969188	0	14.4313	3.29e-47	3.43e-05	0.0594719	0/+
85548623	ENSG00000101210	ENSG00000138347	0.976655	0	0.167699	0.000162615	-14.428	3.45e-47	3.43e-05	0.0594719	+/+
738	ENSG00000171956	ENSG00000125245	0.972243	0	0.0819148	0.0669511	-14.4247	3.62e-47	3.44e-05	0.0594719	+/0
6595364	ENSG00000176919	ENSG00000234965	0.971771	0	0.0737451	0.0991963	-14.4224	3.74e-47	3.44e-05	0.0594719	+/0
87616324	ENSG00000198624	ENSG00000136286	0.970044	0	0.0441534	0.323986	-14.4194	3.91e-47	3.44e-05	0.0594719	+/0
12695233	ENSG00000174697	ENSG00000170162	0.972335	0	0.0848322	0.0577645	-14.4159	4.11e-47	3.45e-05	0.0594719	+/0
81257058	ENSG00000179059	ENSG00000162510	0.154932	0.245533	0.975959	0	14.4157	4.12e-47	3.45e-05	0.0594719	0/+
53008883	ENSG00000137752	ENSG00000141524	0.976965	0	0.17654	7.1e-05	-14.4115	4.38e-47	3.45e-05	0.0594719	+/+
744	ENSG00000126583	ENSG00000100884	0.124544	0.351604	0.97441	0	14.4114	4.39e-47	3.46e-05	0.0594719	0/+
33607011	ENSG00000089199	ENSG00000188162	0.0271354	0.839764	0.968943	0	14.4103	4.46e-47	3.46e-05	0.0594719	0/+
77497747	ENSG00000145681	ENSG00000196260	0.971437	0	0.0700251	0.117494	-14.4067	4.7e-47	3.46e-05	0.0594719	+/0
21856521	ENSG00000171611	ENSG00000102970	0.970674	0	0.0568516	0.203957	-14.4057	4.76e-47	3.46e-05	0.0594719	+/0
67320090	ENSG00000123329	ENSG00000141524	0.978426	0	0.20929	2.3e-06	-14.4053	4.79e-47	3.46e-05	0.0594719	+/+
749	ENSG00000131686	ENSG00000198178	0.972154	0	0.0832442	0.0626262	-14.4039	4.89e-47	3.46e-05	0.0594719	+/0
216104	ENSG00000007312	ENSG00000168081	0.979238	0	0.229442	2.08e-07	-14.3928	5.75e-47	3.47e-05	0.0594719	+/+
94991408	ENSG00000135426	ENSG00000081059	0.983261	0	0.32987	3.51e-14	-14.39	5.98e-47	3.48e-05	0.0594719	+/+
752	ENSG00000010282	ENSG00000163630	0.988274	0	0.479193	0	-14.3898	5.99e-47	3.48e-05	0.0594719	+/+
94012891	ENSG00000138964	ENSG00000136286	0.985148	0	0.382524	0	-14.3897	6.01e-47	3.48e-05	0.0594719	+/+
123769	ENSG00000126264	ENSG00000168081	0.978273	0	0.20836	2.55e-06	-14.387	6.24e-47	3.48e-05	0.0594719	+/+
42469280	ENSG00000198520	ENSG00000113722	0.97595	0	0.158721	0.000361913	-14.387	6.25e-47	3.49e-05	0.0594719	+/+
756	ENSG00000243566	ENSG00000165828	-0.0959231	0.473818	0.960163	0	14.3866	6.28e-47	3.49e-05	0.0594719	0/+
757	ENSG00000125999	ENSG00000133020	0.966477	0	-0.00823746	0.854075	-14.386	6.34e-47	3.49e-05	0.0594719	+/0
913942	ENSG00000115165	ENSG00000072858	0.981201	0	0.27747	2.62e-10	-14.3844	6.48e-47	3.49e-05	0.0594719	+/+
83487415	ENSG00000163618	ENSG00000167419	-0.146305	0.27313	0.955897	0	14.3809	6.82e-47	3.49e-05	0.0594719	0/+
30418160	ENSG00000137473	ENSG00000163501	-0.15017	0.260521	0.955485	0	14.3753	7.4e-47	3.49e-05	0.0594719	0/+
761	ENSG00000185269	ENSG00000164604	0.182535	0.170239	0.977002	0	14.3736	7.58e-47	3.5e-05	0.0594719	0/+
70251428	ENSG00000205002	ENSG00000120903	0.0950384	0.477925	0.972543	0	14.3704	7.94e-47	3.5e-05	0.0594719	0/+
74587530	ENSG00000180875	ENSG00000100314	-0.193739	0.145062	0.951303	0	14.3678	8.24e-47	3.51e-05	0.0594719	0/+
764	ENSG00000105246	ENSG00000213654	0.98888	0	0.501898	0	-14.3671	8.32e-47	3.51e-05	0.0594719	+/+
66808425	ENSG00000174697	ENSG00000160808	0.967225	0	0.00592929	0.89468	-14.3671	8.33e-47	3.51e-05	0.0594719	+/0
766	ENSG00000161681	ENSG00000273706	-0.00455769	0.972913	0.966541	0	14.367	8.34e-47	3.51e-05	0.0594719	0/+
767	ENSG00000147724	ENSG00000141485	-0.214313	0.10621	0.949141	0	14.3622	8.94e-47	3.51e-05	0.0594719	0/+
768	ENSG00000166803	ENSG00000157456	0.987738	0	0.464995	0	-14.3601	9.21e-47	3.52e-05	0.0594719	+/+
769	ENSG00000147724	ENSG00000084628	-0.178361	0.18039	0.952671	0	14.3584	9.44e-47	3.52e-05	0.0594719	0/+
70803496	ENSG00000214128	ENSG00000168298	0.965047	0	-0.0248584	0.578824	-14.3535	1.01e-46	3.52e-05	0.0594719	+/0
40380144	ENSG00000121552	ENSG00000168298	0.969319	0	0.0420363	0.347749	-14.3488	1.08e-46	3.53e-05	0.0594719	+/0
23801397	ENSG00000108849	ENSG00000141052	-0.194933	0.142552	0.950821	0	14.341	1.21e-46	3.53e-05	0.0594719	0/+
907353	ENSG00000103811	ENSG00000105122	0.965514	0	-0.0161881	0.717757	-14.3406	1.22e-46	3.54e-05	0.0594719	+/0
9043948	ENSG00000168918	ENSG00000136167	0.989869	0	0.539405	0	-14.3344	1.33e-46	3.54e-05	0.0594719	+/+
775	ENSG00000100626	ENSG00000103546	-0.00999867	0.940619	0.965834	0	14.3304	1.41e-46	3.55e-05	0.0594719	0/+
776	ENSG00000154277	ENSG00000176153	-0.0812353	0.544379	0.96069	0	14.3303	1.42e-46	3.55e-05	0.0594719	0/+
16585839	ENSG00000136492	ENSG00000156970	0.985887	0	0.411417	0	-14.3293	1.44e-46	3.55e-05	0.0594719	+/+
68633071	ENSG00000186732	ENSG00000100285	0.266656	0.0430338	0.980436	0	14.3249	1.53e-46	3.56e-05	0.0594719	+/+
13257651	ENSG00000186479	ENSG00000162510	-0.0778485	0.561339	0.960882	0	14.3238	1.55e-46	3.56e-05	0.0594719	0/+
78696864	ENSG00000077274	ENSG00000164920	-0.033748	0.801433	0.964128	0	14.3231	1.57e-46	3.56e-05	0.0594719	0/+
781	ENSG00000186854	ENSG00000167664	0.980332	0	0.264583	1.8e-09	-14.3216	1.6e-46	3.56e-05	0.0594719	+/+
23587997	ENSG00000092929	ENSG00000100055	0.987375	0	0.457873	0	-14.3206	1.63e-46	3.56e-05	0.0594719	+/+
46365331	ENSG00000205002	ENSG00000140807	0.135088	0.311993	0.974293	0	14.3196	1.65e-46	3.57e-05	0.0594719	0/+
784	ENSG00000010282	ENSG00000189377	0.9569	0	-0.125867	0.00478041	-14.3172	1.71e-46	3.57e-05	0.0594719	+/-
100682202	ENSG00000172794	ENSG00000141524	0.969222	0	0.0455113	0.309314	-14.313	1.82e-46	3.57e-05	0.0594719	+/0
786	ENSG00000140968	ENSG00000131650	0.970773	0	0.0720921	0.107026	-14.31	1.9e-46	3.57e-05	0.0594719	+/0
45167421	ENSG00000111348	ENSG00000130592	0.983905	0	0.357612	0	-14.3078	1.96e-46	3.58e-05	0.0594719	+/+
51454990	ENSG00000171611	ENSG00000124575	0.969594	0	0.0525149	0.240669	-14.3071	1.98e-46	3.58e-05	0.0594719	+/0
25027344	ENSG00000239961	ENSG00000070031	0.969191	0	0.0459064	0.305128	-14.3067	1.99e-46	3.58e-05	0.0594719	+/0
36194961	ENSG00000182759	ENSG00000167281	0.0421512	0.753396	0.968921	0	14.3019	2.13e-46	3.58e-05	0.0594719	0/+
88037299	ENSG00000186479	ENSG00000120903	-0.174788	0.18942	0.952206	0	14.2972	2.28e-46	3.59e-05	0.0594719	0/+
792	ENSG00000140525	ENSG00000118308	0.982619	0	0.324699	9.15e-14	-14.2972	2.28e-46	3.59e-05	0.0594719	+/+
56491291	ENSG00000128340	ENSG00000136286	0.985623	0	0.407528	0	-14.2964	2.3e-46	3.59e-05	0.0594719	+/+
95531977	ENSG00000214128	ENSG00000124575	0.965246	0	-0.0138299	0.757476	-14.2963	2.31e-46	3.6e-05	0.0594719	+/0
795	ENSG00000179059	ENSG00000186732	0.173865	0.191804	0.976077	0	14.2962	2.31e-46	3.6e-05	0.0594719	0/+
796	ENSG00000163631	ENSG00000171560	0.0627292	0.639933	0.970106	0	14.2956	2.33e-46	3.6e-05	0.0594719	0/+
797	ENSG00000105048	ENSG00000077522	0.991429	0	0.54795	0	-14.2951	2.35e-46	3.6e-05	0.0594719	+/+
798	ENSG00000186732	ENSG00000141485	0.54796	8.5e-06	0.994894	0	14.295	2.35e-46	3.6e-05	0.0594719	+/+
799	ENSG00000077274	ENSG00000084628	-0.0241803	0.85702	0.964502	0	14.2933	2.41e-46	3.6e-05	0.0594719	0/+
20040	ENSG00000135899	ENSG00000072858	0.974482	0	0.143205	0.0013093	-14.2877	2.61e-46	3.6e-05	0.0594719	+/+
801	ENSG00000172399	ENSG00000174697	0.970136	0	0.0643954	0.150078	-14.2875	2.62e-46	3.61e-05	0.0594719	+/0
802	ENSG00000176153	ENSG00000251537	0.037862	0.777811	0.968511	0	14.2854	2.7e-46	3.61e-05	0.0594719	0/+
28376321	ENSG00000121552	ENSG00000070031	0.96846	0	0.0372915	0.4049	-14.2835	2.77e-46	3.61e-05	0.0594719	+/0
88572735	ENSG00000093009	ENSG00000089685	0.993291	0	0.549346	0	-14.281	2.87e-46	3.61e-05	0.0594719	+/+
21353302	ENSG00000005059	ENSG00000107317	0.965103	0	-0.0129809	0.77194	-14.2756	3.1e-46	3.62e-05	0.0594719	+/0
62697302	ENSG00000109321	ENSG00000234965	0.968778	0	0.0436154	0.329922	-14.2752	3.12e-46	3.62e-05	0.0594719	+/0
56696332	ENSG00000213654	ENSG00000136286	0.982335	0	0.320488	1.98e-13	-14.2727	3.24e-46	3.62e-05	0.0594719	+/+
81673531	ENSG00000107147	ENSG00000167281	0.164125	0.218286	0.975433	0	14.2721	3.26e-46	3.63e-05	0.0594719	0/+
856685	ENSG00000203760	ENSG00000168081	0.974479	0	0.145515	0.00108951	-14.2706	3.34e-46	3.63e-05	0.0594719	+/+
101725418	ENSG00000170075	ENSG00000164920	0.170696	0.200154	0.975722	0	14.2667	3.53e-46	3.63e-05	0.0594719	0/+
69308823	ENSG00000168081	ENSG00000177455	0.978408	0	0.228029	2.48e-07	-14.2637	3.68e-46	3.63e-05	0.0594719	+/+
812	ENSG00000168875	ENSG00000173698	-0.118784	0.374492	0.956866	0	14.2637	3.69e-46	3.64e-05	0.0594719	0/+
37829633	ENSG00000123219	ENSG00000178199	0.974579	0	0.14862	0.000847491	-14.2623	3.76e-46	3.64e-05	0.0594719	+/+
11757987	ENSG00000074211	ENSG00000120903	0.0397482	0.767046	0.968421	0	14.2618	3.79e-46	3.64e-05	0.0594719	0/+
815	ENSG00000179059	ENSG00000164604	0.0670903	0.616803	0.970053	0	14.2585	3.97e-46	3.64e-05	0.0594719	0/+
816	ENSG00000180096	ENSG00000103811	0.964811	0	-0.0147274	0.742279	-14.258	4e-46	3.64e-05	0.0594719	+/0
3748906	ENSG00000180875	ENSG00000164920	-0.0866296	0.517886	0.959425	0	14.2548	4.19e-46	3.64e-05	0.0594719	0/+
876083	ENSG00000132819	ENSG00000005059	0.98342	0	0.351149	4.44e-16	-14.2546	4.2e-46	3.65e-05	0.0594719	+/+
37580576	ENSG00000127084	ENSG00000105639	0.979117	0	0.245465	2.61e-08	-14.2525	4.33e-46	3.65e-05	0.0594719	+/+
30005164	ENSG00000106018	ENSG00000120903	0.0525734	0.695101	0.969124	0	14.2518	4.37e-46	3.65e-05	0.0594719	0/+
26905447	ENSG00000115085	ENSG00000092929	0.986753	0	0.446993	0	-14.2464	4.72e-46	3.65e-05	0.0594719	+/+
22458755	ENSG00000177721	ENSG00000107317	0.976338	0	0.1861	2.77e-05	-14.2464	4.72e-46	3.66e-05	0.0594719	+/+
42911209	ENSG00000103187	ENSG00000111348	0.977543	0	0.21161	1.76e-06	-14.2455	4.78e-46	3.66e-05	0.0594719	+/+
85693401	ENSG00000136286	ENSG00000023892	0.979609	0	0.257874	4.71e-09	-14.244	4.88e-46	3.66e-05	0.0594719	+/+
85328732	ENSG00000214128	ENSG00000070031	0.964508	0	-0.0170738	0.703028	-14.2438	4.9e-46	3.66e-05	0.0594719	+/0
39180739	ENSG00000077274	ENSG00000181234	0.0252132	0.85098	0.967308	0	14.2404	5.15e-46	3.66e-05	0.0594719	0/+
93417447	ENSG00000170091	ENSG00000141433	0.971991	0	0.103505	0.0204925	-14.2391	5.24e-46	3.67e-05	0.0594719	+/+
828	ENSG00000105048	ENSG00000091482	0.99024	0	0.554063	0	-14.2333	5.69e-46	3.67e-05	0.0594719	+/+
4762416	ENSG00000103187	ENSG00000015475	0.95707	0	-0.111719	0.0123425	-14.2304	5.94e-46	3.68e-05	0.0594719	+/-
830	ENSG00000145626	ENSG00000260802	-0.10028	0.453873	0.958031	0	14.2303	5.94e-46	3.68e-05	0.0594719	0/+
831	ENSG00000159173	ENSG00000174697	0.967228	0	0.0256837	0.566281	-14.2283	6.12e-46	3.68e-05	0.0594719	+/0
93592492	ENSG00000166803	ENSG00000121211	0.989218	0	0.528013	0	-14.2263	6.29e-46	3.68e-05	0.0594719	+/+
71979155	ENSG00000196839	ENSG00000107317	0.973451	0	0.132084	0.00305596	-14.2262	6.3e-46	3.68e-05	0.0594719	+/+
834	ENSG00000137473	ENSG00000168875	-0.0735222	0.583361	0.960138	0	14.2256	6.35e-46	3.68e-05	0.0594719	0/+
835	ENSG00000134339	ENSG00000174950	0.966505	0	0.0150026	0.737638	-14.2254	6.37e-46	3.68e-05	0.0594719	+/0
836	ENSG00000161681	ENSG00000165828	0.0306873	0.819122	0.96749	0	14.2218	6.71e-46	3.68e-05	0.0594719	0/+
837	ENSG00000173714	ENSG00000103546	-0.221173	0.0952231	0.946373	0	14.2214	6.75e-46	3.69e-05	0.0594719	0/+
838	ENSG00000186854	ENSG00000145850	0.973268	0	0.129669	0.00364424	-14.219	6.98e-46	3.69e-05	0.0594719	+/+
33816598	ENSG00000172551	ENSG00000205002	0.0819829	0.540668	0.97051	0	14.208	8.17e-46	3.69e-05	0.0594719	0/+
840	ENSG00000145681	ENSG00000189377	0.958728	0	-0.0883502	0.0481014	-14.2058	8.44e-46	3.71e-05	0.0594719	+/-
97140922	ENSG00000141524	ENSG00000023892	0.9797	0	0.265169	1.65e-09	-14.2048	8.56e-46	3.71e-05	0.0594719	+/+
842	ENSG00000196090	ENSG00000161681	-0.170374	0.201017	0.951374	0	14.203	8.78e-46	3.71e-05	0.0594719	0/+
21316291	ENSG00000160326	ENSG00000141524	0.977285	0	0.211916	1.7e-06	-14.2025	8.84e-46	3.71e-05	0.0594719	+/+
63683129	ENSG00000113722	ENSG00000145088	0.975052	0	0.166207	0.000186275	-14.2022	8.87e-46	3.71e-05	0.0594719	+/+
845	ENSG00000104833	ENSG00000180287	-0.189802	0.153572	0.949331	0	14.1958	9.73e-46	3.71e-05	0.0594719	0/+
85875851	ENSG00000147655	ENSG00000181234	0.300677	0.0218257	0.981137	0	14.1941	9.96e-46	3.72e-05	0.0594719	+/+
847	ENSG00000100626	ENSG00000100884	-0.030499	0.820214	0.96301	0	14.1902	1.05e-45	3.72e-05	0.0594719	0/+
848	ENSG00000103187	ENSG00000103811	0.956902	0	-0.107933	0.0156531	-14.1893	1.07e-45	3.73e-05	0.0594719	+/-
691320	ENSG00000093009	ENSG00000168081	0.972277	0	0.115869	0.00943777	-14.1877	1.09e-45	3.73e-05	0.0594719	+/+
850	ENSG00000137473	ENSG00000141485	-0.169537	0.203273	0.95124	0	14.187	1.1e-45	3.73e-05	0.0594719	0/+
46108652	ENSG00000171611	ENSG00000100162	0.981054	0	0.299962	7.09e-12	-14.1841	1.15e-45	3.73e-05	0.0594719	+/+
42204996	ENSG00000181234	ENSG00000167419	-0.115429	0.388228	0.956175	0	14.1826	1.17e-45	3.73e-05	0.0594719	0/+
86750867	ENSG00000172724	ENSG00000107317	0.978594	0	0.243457	3.41e-08	-14.1796	1.22e-45	3.74e-05	0.0594719	+/+
81645577	ENSG00000205542	ENSG00000169442	0.987101	0	0.465171	0	-14.1794	1.23e-45	3.74e-05	0.0594719	+/+
42694813	ENSG00000183463	ENSG00000163283	0.386564	0.00272331	0.984363	0	14.1737	1.33e-45	3.74e-05	0.0594719	+/+
856	ENSG00000126583	ENSG00000204950	0.00450394	0.973232	0.965282	0	14.171	1.39e-45	3.75e-05	0.0594719	0/+
857	ENSG00000105246	ENSG00000089327	0.982931	0	0.348904	8.88e-16	-14.1693	1.42e-45	3.75e-05	0.0594719	+/+
858	ENSG00000196090	ENSG00000084628	0.00958869	0.94305	0.965585	0	14.1665	1.48e-45	3.75e-05	0.0594719	0/+
2419646	ENSG00000121552	ENSG00000214128	0.964116	0	-0.0115249	0.796927	-14.1654	1.5e-45	3.76e-05	0.0594719	+/0
45650397	ENSG00000171611	ENSG00000100453	0.993647	0	0.560719	0	-14.1654	1.5e-45	3.76e-05	0.0594719	+/+
861	ENSG00000180875	ENSG00000180287	-0.168847	0.205146	0.950991	0	14.1636	1.54e-45	3.76e-05	0.0594719	0/+
862	ENSG00000101210	ENSG00000157119	0.974282	0	0.156734	0.0004296	-14.1624	1.57e-45	3.76e-05	0.0594719	+/+
863	ENSG00000159753	ENSG00000167895	0.991134	0	0.56144	0	-14.158	1.67e-45	3.76e-05	0.0594719	+/+
91549065	ENSG00000082175	ENSG00000100314	0.0247248	0.853835	0.966507	0	14.1571	1.69e-45	3.76e-05	0.0594719	0/+
865	ENSG00000186603	ENSG00000176302	0.085861	0.521621	0.970306	0	14.1559	1.72e-45	3.77e-05	0.0594719	0/+
866	ENSG00000137473	ENSG00000186732	-0.10623	0.427393	0.956637	0	14.1552	1.73e-45	3.77e-05	0.0594719	0/+
29487065	ENSG00000070031	ENSG00000109321	0.965758	0	0.0138456	0.75721	-14.1546	1.75e-45	3.77e-05	0.0594719	+/0
868	ENSG00000171956	ENSG00000132185	0.969455	0	0.0718911	0.10801	-14.1539	1.77e-45	3.77e-05	0.0594719	+/0
39360545	ENSG00000172137	ENSG00000174015	0.973721	0	0.14733	0.000941285	-14.1532	1.78e-45	3.77e-05	0.0594719	+/+
892900	ENSG00000148204	ENSG00000163501	-0.152448	0.253276	0.952428	0	14.1525	1.8e-45	3.77e-05	0.0594719	0/+
91322086	ENSG00000054356	ENSG00000141433	0.972881	0	0.131895	0.00309871	-14.1517	1.82e-45	3.77e-05	0.0594719	+/+
872	ENSG00000159753	ENSG00000130475	0.991723	0	0.562272	0	-14.1494	1.88e-45	3.77e-05	0.0594719	+/+
21594918	ENSG00000167281	ENSG00000140479	0.16556	0.214233	0.974643	0	14.149	1.89e-45	3.78e-05	0.0594719	0/+
47602271	ENSG00000149781	ENSG00000141524	0.977474	0	0.223585	4.28e-07	-14.146	1.98e-45	3.78e-05	0.0594719	+/+
24727907	ENSG00000082175	ENSG00000178538	-0.0597732	0.655808	0.960329	0	14.1456	1.99e-45	3.78e-05	0.0594719	0/+
2273054	ENSG00000167083	ENSG00000127561	0.983074	0	0.355623	2.22e-16	-14.1453	2e-45	3.78e-05	0.0594719	+/+
82119792	ENSG00000136286	ENSG00000141524	0.98391	0	0.378326	0	-14.1403	2.14e-45	3.78e-05	0.0594719	+/+
878	ENSG00000170454	ENSG00000205420	0.0365926	0.78508	0.967119	0	14.1396	2.17e-45	3.79e-05	0.0594719	0/+
91029016	ENSG00000140807	ENSG00000164920	0.563551	4.11e-06	0.992048	0	14.1362	2.27e-45	3.79e-05	0.0594719	+/+
880	ENSG00000135905	ENSG00000015133	0.984756	0	0.401911	0	-14.136	2.28e-45	3.79e-05	0.0594719	+/+
22200316	ENSG00000143228	ENSG00000091651	0.989731	0	0.554506	0	-14.1351	2.31e-45	3.79e-05	0.0594719	+/+
89806148	ENSG00000127084	ENSG00000141524	0.95917	0	-0.0726953	0.104114	-14.1335	2.36e-45	3.79e-05	0.0594719	+/0
25566813	ENSG00000103811	ENSG00000147168	0.965988	0	0.0203097	0.650186	-14.1332	2.37e-45	3.79e-05	0.0594719	+/0
87144698	ENSG00000186854	ENSG00000182183	0.974522	0	0.165654	0.000195824	-14.1314	2.43e-45	3.8e-05	0.0594719	+/+
55193618	ENSG00000130592	ENSG00000141524	0.976687	0	0.209135	2.34e-06	-14.1305	2.46e-45	3.8e-05	0.0594719	+/+
70524805	ENSG00000179059	ENSG00000164920	0.0944092	0.480857	0.970597	0	14.1305	2.46e-45	3.8e-05	0.0594719	0/+
85066429	ENSG00000126583	ENSG00000115596	-0.0177756	0.894638	0.963314	0	14.1302	2.47e-45	3.8e-05	0.0594719	0/+
888	ENSG00000161681	ENSG00000164604	-0.184875	0.164733	0.948833	0	14.1245	2.68e-45	3.8e-05	0.0594719	0/+
7702804	ENSG00000141293	ENSG00000172116	0.971951	0	0.119433	0.00744673	-14.1206	2.84e-45	3.81e-05	0.0594719	+/+
890	ENSG00000092054	ENSG00000174697	0.965428	0	0.0147907	0.741211	-14.1137	3.13e-45	3.81e-05	0.0594719	+/0
891	ENSG00000171848	ENSG00000171956	0.968095	0	0.0560013	0.210814	-14.1105	3.27e-45	3.82e-05	0.0594719	+/0
10456444	ENSG00000271605	ENSG00000105639	0.982766	0	0.352194	4.44e-16	-14.1089	3.35e-45	3.82e-05	0.0594719	+/+
62891650	ENSG00000167895	ENSG00000196405	0.985038	0	0.413063	0	-14.1083	3.38e-45	3.83e-05	0.0594719	+/+
894	ENSG00000159173	ENSG00000101210	0.973878	0	0.156624	0.000433672	-14.1076	3.41e-45	3.83e-05	0.0594719	+/+
895	ENSG00000170819	ENSG00000131650	0.966271	0	0.0281985	0.52888	-14.1076	3.41e-45	3.83e-05	0.0594719	+/0
67438663	ENSG00000119125	ENSG00000108684	0.537467	1.36e-05	0.989137	0	14.1068	3.45e-45	3.83e-05	0.0594719	+/+
50722430	ENSG00000180287	ENSG00000170373	-0.171883	0.196999	0.949899	0	14.1061	3.48e-45	3.83e-05	0.0594719	0/+
1877628	ENSG00000103811	ENSG00000138964	0.968805	0	0.068446	0.126018	-14.1029	3.64e-45	3.83e-05	0.0594719	+/0
899	ENSG00000189377	ENSG00000144119	0.97712	0	0.222325	4.98e-07	-14.0999	3.8e-45	3.83e-05	0.0594719	+/+
900	ENSG00000100884	ENSG00000165828	0.192238	0.148263	0.975651	0	14.0995	3.82e-45	3.84e-05	0.0594719	0/+
66569841	ENSG00000163501	ENSG00000167419	-0.105756	0.429469	0.955975	0	14.0972	3.95e-45	3.84e-05	0.0594719	0/+
64995708	ENSG00000163631	ENSG00000091583	0.13589	0.309103	0.972678	0	14.0965	3.99e-45	3.84e-05	0.0594719	0/+
94481294	ENSG00000137571	ENSG00000143119	0.984884	0	0.410613	0	-14.0925	4.22e-45	3.84e-05	0.0594719	+/+
904	ENSG00000084628	ENSG00000169758	-0.0719827	0.59129	0.95874	0	14.0909	4.32e-45	3.84e-05	0.0594719	0/+
37241917	ENSG00000204950	ENSG00000100314	0.0078086	0.953609	0.964716	0	14.0897	4.39e-45	3.85e-05	0.0594719	0/+
1275286	ENSG00000131650	ENSG00000168081	0.968753	0	0.0695557	0.119979	-14.0892	4.43e-45	3.85e-05	0.0594719	+/0
27886346	ENSG00000170075	ENSG00000181291	-0.250427	0.0579588	0.940912	0	14.0882	4.49e-45	3.85e-05	0.0594719	0/+
72641985	ENSG00000179088	ENSG00000072858	0.978671	0	0.257551	4.94e-09	-14.0865	4.6e-45	3.85e-05	0.0594719	+/+
59439745	ENSG00000172551	ENSG00000165794	-0.171685	0.197522	0.949584	0	14.0821	4.89e-45	3.85e-05	0.0594719	0/+
2269443	ENSG00000184357	ENSG00000109321	0.96599	0	0.0276348	0.537153	-14.0819	4.91e-45	3.86e-05	0.0594719	+/0
911	ENSG00000172794	ENSG00000103811	0.957341	0	-0.0874073	0.050548	-14.0803	5.02e-45	3.86e-05	0.0594719	+/0
36932913	ENSG00000204950	ENSG00000178538	-0.106203	0.427509	0.95567	0	14.0756	5.36e-45	3.86e-05	0.0594719	0/+
78243424	ENSG00000128218	ENSG00000107317	0.978089	0	0.24654	2.26e-08	-14.0736	5.52e-45	3.87e-05	0.0594719	+/+
19836624	ENSG00000186732	ENSG00000162510	0.569918	3.02e-06	0.999011	0	14.0702	5.79e-45	3.87e-05	0.0594719	+/+
73867604	ENSG00000147724	ENSG00000120903	-0.220719	0.0959219	0.944132	0	14.0698	5.82e-45	3.88e-05	0.0594719	0/+
102213485	ENSG00000164604	ENSG00000100314	0.108466	0.417673	0.970919	0	14.0697	5.83e-45	3.88e-05	0.0594719	0/+
62119020	ENSG00000269113	ENSG00000162510	-0.11501	0.389963	0.954797	0	14.0681	5.96e-45	3.88e-05	0.0594719	0/+
46572132	ENSG00000128815	ENSG00000166501	0.985697	0	0.436695	0	-14.0649	6.24e-45	3.88e-05	0.0594719	+/+
908366	ENSG00000164604	ENSG00000163501	0.220238	0.0966656	0.976772	0	14.0616	6.54e-45	3.88e-05	0.0594719	0/+
920	ENSG00000162892	ENSG00000131650	0.971007	0	0.111534	0.0124888	-14.0588	6.81e-45	3.89e-05	0.0594719	+/+
97005588	ENSG00000165794	ENSG00000162510	-0.0913065	0.495455	0.956706	0	14.0548	7.2e-45	3.89e-05	0.0594719	0/+
96861807	ENSG00000182183	ENSG00000169442	0.98593	0	0.44452	0	-14.0546	7.21e-45	3.9e-05	0.0594719	+/+
30004265	ENSG00000053747	ENSG00000186081	0.571967	2.73e-06	0.993501	0	14.0488	7.83e-45	3.9e-05	0.0594719	+/+
924	ENSG00000100884	ENSG00000163618	0.200498	0.13128	0.975703	0	14.0467	8.07e-45	3.9e-05	0.0594719	0/+
925	ENSG00000105048	ENSG00000168530	0.982427	0	0.351654	4.44e-16	-14.0439	8.4e-45	3.91e-05	0.0594719	+/+
70099246	ENSG00000168298	ENSG00000197520	0.96542	0	0.0249613	0.577253	-14.0412	8.72e-45	3.91e-05	0.0594719	+/0
90293841	ENSG00000074211	ENSG00000100314	0.0473542	0.724099	0.96688	0	14.0378	9.16e-45	3.92e-05	0.0594719	0/+
928	ENSG00000185269	ENSG00000204950	0.0503361	0.707481	0.967041	0	14.0341	9.64e-45	3.92e-05	0.0594719	0/+
45088621	ENSG00000174332	ENSG00000188162	0.197706	0.136848	0.975466	0	14.0327	9.84e-45	3.93e-05	0.0594719	0/+
12671465	ENSG00000140379	ENSG00000168081	0.973373	0	0.157568	0.000399861	-14.0325	9.86e-45	3.93e-05	0.0594719	+/+
931	ENSG00000151632	ENSG00000186529	0.0386388	0.773373	0.966246	0	14.0313	1e-44	3.93e-05	0.0594719	0/+
81641029	ENSG00000129437	ENSG00000120903	-0.256508	0.0519391	0.939197	0	14.0302	1.02e-44	3.93e-05	0.0594719	0/+
52321375	ENSG00000100079	ENSG00000124575	0.969854	0	0.0962208	0.0312925	-14.0284	1.05e-44	3.93e-05	0.0594719	+/+
70836855	ENSG00000120694	ENSG00000144381	0.977232	0	0.23462	1.08e-07	-14.026	1.08e-44	3.93e-05	0.0594719	+/+
2476344	ENSG00000271605	ENSG00000138964	0.984426	0	0.406058	0	-14.0252	1.09e-44	3.94e-05	0.0594719	+/+
86019342	ENSG00000117399	ENSG00000121211	0.987213	0	0.485708	0	-14.0233	1.12e-44	3.94e-05	0.0594719	+/+
937	ENSG00000147655	ENSG00000170075	-0.0165517	0.901855	0.962294	0	14.0232	1.12e-44	3.94e-05	0.0594719	0/+
85514595	ENSG00000100285	ENSG00000140807	0.177817	0.181743	0.974369	0	14.0218	1.15e-44	3.94e-05	0.0594719	0/+
939	ENSG00000170075	ENSG00000084628	0.319754	0.0144142	0.981009	0	14.0215	1.15e-44	3.94e-05	0.0594719	+/+
62661932	ENSG00000147655	ENSG00000120903	0.153181	0.250974	0.973034	0	14.0191	1.19e-44	3.94e-05	0.0594719	0/+
17079356	ENSG00000100884	ENSG00000142494	-0.343659	0.0082607	0.926589	0	14.0188	1.2e-44	3.94e-05	0.0594719	-/+
942	ENSG00000173698	ENSG00000084628	0.00103874	0.993826	0.963529	0	14.0188	1.2e-44	3.94e-05	0.0594719	0/+
943	ENSG00000176890	ENSG00000135451	0.980406	0	0.306366	2.39e-12	-14.0148	1.26e-44	3.94e-05	0.0594719	+/+
57254371	ENSG00000117090	ENSG00000141524	0.973602	0	0.164462	0.000218013	-14.0135	1.29e-44	3.95e-05	0.0594719	+/+
39541800	ENSG00000070190	ENSG00000144218	0.971763	0	0.131316	0.00323297	-14.0118	1.32e-44	3.95e-05	0.0594719	+/+
71106172	ENSG00000196090	ENSG00000164920	-0.0360689	0.788083	0.960688	0	14.0111	1.33e-44	3.96e-05	0.0594719	0/+
947	ENSG00000140368	ENSG00000103811	0.965299	0	0.0275318	0.538672	-14.0106	1.34e-44	3.96e-05	0.0594719	+/0
948	ENSG00000110934	ENSG00000101842	0.969993	0	0.101118	0.0236066	-14.0102	1.35e-44	3.96e-05	0.0594719	+/+
1754788	ENSG00000168081	ENSG00000186891	0.974342	0	0.178907	5.65e-05	-14.0101	1.35e-44	3.96e-05	0.0594719	+/+
46468254	ENSG00000089199	ENSG00000261594	0.379395	0.00331233	0.983349	0	14.0099	1.36e-44	3.96e-05	0.0594719	+/+
951	ENSG00000186854	ENSG00000172724	0.977066	0	0.233357	1.27e-07	-14.0096	1.36e-44	3.96e-05	0.0594719	+/+
952	ENSG00000093009	ENSG00000175063	0.994006	0	0.575746	0	-14.0092	1.37e-44	3.96e-05	0.0594719	+/+
46000636	ENSG00000161681	ENSG00000178538	-0.117303	0.380522	0.953803	0	14.0062	1.43e-44	3.96e-05	0.0594719	0/+
75508722	ENSG00000101210	ENSG00000164122	0.974124	0	0.175431	7.9e-05	-14.0053	1.45e-44	3.96e-05	0.0594719	+/+
29407556	ENSG00000174950	ENSG00000144485	0.964877	0	0.022845	0.609961	-14.0003	1.55e-44	3.96e-05	0.0594719	+/0
101699964	ENSG00000166501	ENSG00000198286	0.979219	0	0.281325	1.44e-10	-13.9987	1.59e-44	3.97e-05	0.0594719	+/+
63637417	ENSG00000169758	ENSG00000120903	-0.0161898	0.903991	0.962055	0	13.998	1.6e-44	3.97e-05	0.0594719	0/+
95551425	ENSG00000082175	ENSG00000181234	0.143928	0.281086	0.972329	0	13.9935	1.71e-44	3.97e-05	0.0594719	0/+
959	ENSG00000172399	ENSG00000101210	0.974079	0	0.176204	7.33e-05	-13.9934	1.71e-44	3.98e-05	0.0594719	+/+
960	ENSG00000170075	ENSG00000106018	-0.0574074	0.668624	0.958795	0	13.9927	1.73e-44	3.98e-05	0.0594719	0/+
961	ENSG00000172551	ENSG00000074211	-0.0225021	0.866849	0.961511	0	13.9915	1.76e-44	3.98e-05	0.0594719	0/+
179261	ENSG00000167286	ENSG00000168081	0.977248	0	0.239756	5.56e-08	-13.9902	1.79e-44	3.98e-05	0.0594719	+/+
75787936	ENSG00000042980	ENSG00000197629	0.977405	0	0.243191	3.53e-08	-13.9892	1.81e-44	3.98e-05	0.0594719	+/+
964	ENSG00000185269	ENSG00000173698	0.0104176	0.938136	0.963859	0	13.9854	1.91e-44	3.98e-05	0.0594719	0/+
98421735	ENSG00000180875	ENSG00000100285	-0.225588	0.0886335	0.942231	0	13.9847	1.93e-44	3.99e-05	0.0594719	0/+
48432656	ENSG00000166501	ENSG00000144218	0.977268	0	0.24132	4.53e-08	-13.9817	2.02e-44	3.99e-05	0.0594719	+/+
967	ENSG00000100867	ENSG00000204616	-0.091479	0.494638	0.95578	0	13.9799	2.07e-44	3.99e-05	0.0594719	0/+
17680974	ENSG00000145850	ENSG00000113722	0.969887	0	0.103999	0.0198958	-13.9771	2.15e-44	4e-05	0.0594719	+/+
969	ENSG00000084628	ENSG00000180875	-0.0807288	0.546899	0.956653	0	13.9754	2.2e-44	4e-05	0.0594719	0/+
30849670	ENSG00000147655	ENSG00000164920	0.357608	0.00585213	0.982316	0	13.9738	2.25e-44	4e-05	0.0594719	+/+
44037506	ENSG00000105048	ENSG00000170162	0.994358	0	0.579322	0	-13.9714	2.33e-44	4.01e-05	0.0594719	+/+
11566848	ENSG00000197409	ENSG00000234965	0.963708	0	0.0105147	0.814387	-13.9698	2.38e-44	4.01e-05	0.0594719	+/0
54655254	ENSG00000100162	ENSG00000234965	0.992901	0	0.579486	0	-13.9697	2.39e-44	4.01e-05	0.0594719	+/+
74802122	ENSG00000186732	ENSG00000186479	-0.0340249	0.799837	0.960389	0	13.9694	2.4e-44	4.01e-05	0.0594719	0/+
975	ENSG00000148204	ENSG00000170075	-0.274448	0.0370826	0.935713	0	13.9636	2.6e-44	4.01e-05	0.0594719	-/+
80203378	ENSG00000103546	ENSG00000178538	0.392758	0.00229137	0.98364	0	13.962	2.66e-44	4.02e-05	0.0594719	+/+
977	ENSG00000042980	ENSG00000082512	0.980431	0	0.313835	6.51e-13	-13.9613	2.69e-44	4.02e-05	0.0594719	+/+
99598841	ENSG00000227507	ENSG00000182183	0.984577	0	0.418004	0	-13.9584	2.79e-44	4.02e-05	0.0594719	+/+
83167519	ENSG00000157542	ENSG00000083454	0.966052	0	0.0461275	0.302802	-13.958	2.81e-44	4.03e-05	0.0594719	+/0
46160967	ENSG00000174697	ENSG00000170807	0.965884	0	0.0439456	0.32627	-13.9558	2.9e-44	4.03e-05	0.0594719	+/0
23225606	ENSG00000183463	ENSG00000164764	-0.322447	0.0135661	0.928646	0	13.9547	2.95e-44	4.03e-05	0.0594719	-/+
982	ENSG00000186854	ENSG00000126759	0.980173	0	0.308851	1.56e-12	-13.9536	2.99e-44	4.03e-05	0.0594719	+/+
18171177	ENSG00000176153	ENSG00000168418	-0.167565	0.208656	0.948185	0	13.9534	3e-44	4.04e-05	0.0594719	0/+
8181199	ENSG00000170819	ENSG00000113722	0.96709	0	0.0625571	0.162086	-13.9532	3.01e-44	4.04e-05	0.0594719	+/0
985	ENSG00000196090	ENSG00000180287	-0.00955925	0.943224	0.962074	0	13.9531	3.01e-44	4.04e-05	0.0594719	0/+
986	ENSG00000131650	ENSG00000130755	0.978289	0	0.266897	1.28e-09	-13.9528	3.03e-44	4.04e-05	0.0594719	+/+
23519945	ENSG00000151651	ENSG00000092929	0.983806	0	0.398214	0	-13.9527	3.03e-44	4.04e-05	0.0594719	+/+
988	ENSG00000196090	ENSG00000126583	0.0236404	0.86018	0.964445	0	13.9509	3.11e-44	4.04e-05	0.0594719	0/+
45111642	ENSG00000276043	ENSG00000186185	0.992261	0	0.581477	0	-13.9485	3.21e-44	4.04e-05	0.0594719	+/+
87549825	ENSG00000074211	ENSG00000164920	0.0782988	0.55907	0.968038	0	13.9465	3.3e-44	4.04e-05	0.0594719	0/+
8091689	ENSG00000103811	ENSG00000023892	0.96682	0	0.059742	0.181857	-13.9439	3.43e-44	4.05e-05	0.0594719	+/0
78248861	ENSG00000136286	ENSG00000102879	0.977754	0	0.256953	5.37e-09	-13.9414	3.55e-44	4.05e-05	0.0594719	+/+
16470691	ENSG00000170075	ENSG00000115596	-0.261162	0.047685	0.937073	0	13.9406	3.59e-44	4.05e-05	0.0594719	-/+
994	ENSG00000170819	ENSG00000203760	0.977588	0	0.253536	8.66e-09	-13.9406	3.59e-44	4.05e-05	0.0594719	+/+
995	ENSG00000273706	ENSG00000164604	0.245264	0.0635013	0.977183	0	13.9388	3.68e-44	4.05e-05	0.0594719	0/+
50352793	ENSG00000158517	ENSG00000141524	0.972104	0	0.147708	0.000912831	-13.9374	3.75e-44	4.06e-05	0.0594719	+/+
47351168	ENSG00000164451	ENSG00000170044	0.176729	0.184474	0.973695	0	13.9372	3.76e-44	4.06e-05	0.0594719	0/+
64574495	ENSG00000077274	ENSG00000162510	0.0399843	0.765702	0.965438	0	13.9372	3.76e-44	4.06e-05	0.0594719	0/+
5443353	ENSG00000196405	ENSG00000092929	0.986507	0	0.47435	0	-13.937	3.77e-44	4.06e-05	0.0594719	+/+
86276191	ENSG00000261594	ENSG00000120057	0.132066	0.323041	0.971202	0	13.9361	3.82e-44	4.06e-05	0.0594719	0/+
1001	ENSG00000185269	ENSG00000169758	-0.0357332	0.79001	0.959847	0	13.9327	4.01e-44	4.06e-05	0.0594719	0/+
63333804	ENSG00000126353	ENSG00000072858	0.977263	0	0.248149	1.82e-08	-13.9297	4.18e-44	4.06e-05	0.0594719	+/+
44405553	ENSG00000147724	ENSG00000181234	-0.110325	0.409687	0.953457	0	13.9296	4.19e-44	4.07e-05	0.0594719	0/+
1004	ENSG00000103546	ENSG00000082175	0.00432011	0.974325	0.962811	0	13.9259	4.41e-44	4.07e-05	0.0594719	0/+
274882	ENSG00000136490	ENSG00000168081	0.978938	0	0.284863	8.29e-11	-13.9239	4.53e-44	4.07e-05	0.0594719	+/+
47180958	ENSG00000243566	ENSG00000140807	-0.0728279	0.586931	0.956667	0	13.9206	4.75e-44	4.08e-05	0.0594719	0/+
35774783	ENSG00000197409	ENSG00000100453	0.963034	0	0.00826028	0.853675	-13.9197	4.81e-44	4.08e-05	0.0594719	+/0
68600567	ENSG00000100626	ENSG00000205002	0.00629512	0.962594	0.96289	0	13.9195	4.82e-44	4.08e-05	0.0594719	0/+
1009	ENSG00000126583	ENSG00000077274	0.0306972	0.819065	0.964615	0	13.9184	4.9e-44	4.08e-05	0.0594719	0/+
1010	ENSG00000165828	ENSG00000204950	0.0757178	0.572136	0.967615	0	13.9177	4.95e-44	4.08e-05	0.0594719	0/+
77713179	ENSG00000111348	ENSG00000241106	0.981216	0	0.337927	7.55e-15	-13.917	5e-44	4.08e-05	0.0594719	+/+
1012	ENSG00000243566	ENSG00000141485	-0.0801354	0.54986	0.955993	0	13.9169	5e-44	4.09e-05	0.0594719	0/+
68926498	ENSG00000145287	ENSG00000070031	0.967198	0	0.069513	0.120207	-13.9158	5.08e-44	4.09e-05	0.0594719	+/0
1014	ENSG00000115085	ENSG00000167895	0.989464	0	0.567035	0	-13.9156	5.09e-44	4.09e-05	0.0594719	+/+
1015	ENSG00000171956	ENSG00000157456	0.966601	0	0.060931	0.173299	-13.912	5.36e-44	4.09e-05	0.0594719	+/0
61553100	ENSG00000100079	ENSG00000168298	0.96398	0	0.0228276	0.610233	-13.9101	5.5e-44	4.09e-05	0.0594719	+/0
1017	ENSG00000126583	ENSG00000169758	-0.0481007	0.719926	0.958585	0	13.9087	5.61e-44	4.1e-05	0.0594719	0/+
19283201	ENSG00000189377	ENSG00000062096	0.957186	0	-0.0648282	0.147351	-13.9074	5.71e-44	4.1e-05	0.0594719	+/0
102375554	ENSG00000206072	ENSG00000109061	0.961976	0	-0.00408522	0.927324	-13.9054	5.87e-44	4.1e-05	0.0594719	+/0
85564059	ENSG00000174332	ENSG00000120057	0.125164	0.34919	0.970547	0	13.9053	5.89e-44	4.1e-05	0.0594719	0/+
17888696	ENSG00000181617	ENSG00000113722	0.974435	0	0.19511	1.09e-05	-13.9048	5.92e-44	4.1e-05	0.0594719	+/+
93175	ENSG00000121552	ENSG00000197409	0.953707	0	-0.104076	0.019804	-13.9045	5.95e-44	4.1e-05	0.0594719	+/-
1023	ENSG00000141485	ENSG00000180875	-0.101583	0.447999	0.953897	0	13.9016	6.2e-44	4.1e-05	0.0594719	0/+
24514175	ENSG00000145850	ENSG00000102970	0.964859	0	0.0369522	0.409191	-13.8991	6.41e-44	4.11e-05	0.0594719	+/0
22366012	ENSG00000172551	ENSG00000186479	-0.146002	0.274135	0.949533	0	13.8929	6.99e-44	4.11e-05	0.0594719	0/+
78963899	ENSG00000103811	ENSG00000160326	0.963883	0	0.0239463	0.592838	-13.8926	7.03e-44	4.12e-05	0.0594719	+/0
44694945	ENSG00000042980	ENSG00000144218	0.966573	0	0.0633699	0.15669	-13.8917	7.11e-44	4.12e-05	0.0594719	+/0
501129	ENSG00000100365	ENSG00000168081	0.975789	0	0.223472	4.34e-07	-13.89	7.29e-44	4.12e-05	0.0594719	+/+
1029	ENSG00000080986	ENSG00000176890	0.97827	0	0.27502	3.81e-10	-13.888	7.49e-44	4.12e-05	0.0594719	+/+
32376274	ENSG00000111348	ENSG00000005059	0.98039	0	0.322828	1.29e-13	-13.8834	7.99e-44	4.12e-05	0.0594719	+/+
1031	ENSG00000163833	ENSG00000101210	0.972476	0	0.162055	0.000270189	-13.8819	8.15e-44	4.13e-05	0.0594719	+/+
1032	ENSG00000161681	ENSG00000168875	-0.0283991	0.832407	0.959855	0	13.8817	8.17e-44	4.13e-05	0.0594719	0/+
1827927	ENSG00000103811	ENSG00000102879	0.967212	0	0.0747886	0.0944933	-13.88	8.37e-44	4.13e-05	0.0594719	+/0
1034	ENSG00000166851	ENSG00000171956	0.965887	0	0.0550986	0.218275	-13.8774	8.68e-44	4.13e-05	0.0594719	+/0
37030831	ENSG00000234186	ENSG00000100162	0.959468	0	-0.0326309	0.466155	-13.8771	8.72e-44	4.14e-05	0.0594719	+/0
7635792	ENSG00000167895	ENSG00000092929	0.982842	0	0.382598	0	-13.8771	8.72e-44	4.14e-05	0.0594719	+/+
21246583	ENSG00000123329	ENSG00000092929	0.986093	0	0.46983	0	-13.8708	9.52e-44	4.14e-05	0.0594719	+/+
44343188	ENSG00000023445	ENSG00000144218	0.969112	0	0.106289	0.0173186	-13.8699	9.64e-44	4.15e-05	0.0594719	+/+
27003597	ENSG00000100453	ENSG00000102970	0.970382	0	0.127776	0.00417501	-13.8666	1.01e-43	4.15e-05	0.0594719	+/+
55103313	ENSG00000166803	ENSG00000111665	0.981916	0	0.361525	0	-13.8627	1.07e-43	4.15e-05	0.0594719	+/+
10224799	ENSG00000005059	ENSG00000075884	0.984318	0	0.422316	0	-13.8627	1.07e-43	4.16e-05	0.0594719	+/+
33962991	ENSG00000144218	ENSG00000198771	0.970836	0	0.13608	0.00226961	-13.8623	1.07e-43	4.16e-05	0.0594719	+/+
39510696	ENSG00000185507	ENSG00000124575	0.962385	0	0.00782622	0.861284	-13.8603	1.1e-43	4.16e-05	0.0594719	+/0
27390667	ENSG00000189127	ENSG00000132744	0.972561	0	0.167148	0.000171005	-13.8561	1.17e-43	4.16e-05	0.0594719	+/+
96297291	ENSG00000162511	ENSG00000005059	0.987813	0	0.521518	0	-13.8559	1.17e-43	4.17e-05	0.0594719	+/+
1046	ENSG00000124664	ENSG00000189377	0.961751	0	5.54e-05	0.999013	-13.8551	1.18e-43	4.17e-05	0.0594719	+/0
80443034	ENSG00000104903	ENSG00000168081	0.974008	0	0.194167	1.2e-05	-13.8528	1.22e-43	4.17e-05	0.0594719	+/+
1048	ENSG00000112799	ENSG00000205542	0.988141	0	0.531917	0	-13.8512	1.25e-43	4.17e-05	0.0594719	+/+
80729511	ENSG00000180448	ENSG00000141524	0.980746	0	0.335258	1.27e-14	-13.8503	1.27e-43	4.17e-05	0.0594719	+/+
1050	ENSG00000271605	ENSG00000141968	0.980883	0	0.338816	6.22e-15	-13.8475	1.32e-43	4.17e-05	0.0594719	+/+
70212366	ENSG00000141524	ENSG00000020633	0.969192	0	0.11094	0.0129684	-13.8461	1.34e-43	4.18e-05	0.0594719	+/+
48170064	ENSG00000161681	ENSG00000162510	0.0764355	0.568489	0.966971	0	13.8422	1.42e-43	4.18e-05	0.0594719	0/+
57910581	ENSG00000180096	ENSG00000136286	0.973999	0	0.195769	1.02e-05	-13.8399	1.46e-43	4.19e-05	0.0594719	+/+
20804174	ENSG00000185507	ENSG00000100453	0.979797	0	0.315204	5.1e-13	-13.8373	1.52e-43	4.19e-05	0.0594719	+/+
53007659	ENSG00000082175	ENSG00000164920	0.113019	0.398278	0.969239	0	13.8367	1.53e-43	4.19e-05	0.0594719	0/+
1056	ENSG00000180096	ENSG00000089327	0.976237	0	0.239972	5.4e-08	-13.8338	1.59e-43	4.2e-05	0.0594719	+/+
45305436	ENSG00000128815	ENSG00000144218	0.971033	0	0.143503	0.00127886	-13.8333	1.61e-43	4.2e-05	0.0594719	+/+
1058	ENSG00000100626	ENSG00000148204	0.148666	0.26538	0.971332	0	13.8331	1.61e-43	4.2e-05	0.0594719	0/+
96537872	ENSG00000163618	ENSG00000186479	-0.00116737	0.993061	0.961419	0	13.8326	1.62e-43	4.2e-05	0.0594719	0/+
24452906	ENSG00000168530	ENSG00000140986	0.992967	0	0.592378	0	-13.8315	1.65e-43	4.2e-05	0.0594719	+/+
35878431	ENSG00000196839	ENSG00000181218	0.950501	0	-0.127658	0.00421036	-13.8313	1.65e-43	4.2e-05	0.0594719	+/-
92774126	ENSG00000182759	ENSG00000120057	0.0249342	0.852611	0.963331	0	13.8313	1.65e-43	4.2e-05	0.0594719	0/+
32900907	ENSG00000256618	ENSG00000174015	0.964829	0	0.0463711	0.300253	-13.8297	1.69e-43	4.2e-05	0.0594719	+/0
62895144	ENSG00000131650	ENSG00000157542	0.962405	0	0.0129867	0.771841	-13.8259	1.78e-43	4.2e-05	0.0594719	+/0
1065	ENSG00000186854	ENSG00000172867	0.95628	0	-0.0637928	0.153937	-13.8248	1.81e-43	4.21e-05	0.0594719	+/0
91440133	ENSG00000136286	ENSG00000147168	0.979947	0	0.320502	1.97e-13	-13.8223	1.87e-43	4.21e-05	0.0594719	+/+
6791352	ENSG00000164087	ENSG00000168081	0.965717	0	0.0606202	0.175507	-13.8206	1.91e-43	4.21e-05	0.0594719	+/0
1068	ENSG00000080986	ENSG00000171956	0.962551	0	0.0159667	0.721457	-13.819	1.96e-43	4.22e-05	0.0594719	+/0
25353618	ENSG00000161681	ENSG00000140807	0.131087	0.326673	0.970173	0	13.8178	1.99e-43	4.22e-05	0.0594719	0/+
1070	ENSG00000100884	ENSG00000180287	0.116745	0.382808	0.969297	0	13.8169	2.02e-43	4.22e-05	0.0594719	0/+
48114	ENSG00000171611	ENSG00000197409	0.960765	0	-0.00746639	0.867602	-13.8167	2.02e-43	4.22e-05	0.0594719	+/0
1072	ENSG00000179059	ENSG00000173698	-0.120855	0.366163	0.950937	0	13.8146	2.08e-43	4.22e-05	0.0594719	0/+
89855217	ENSG00000103811	ENSG00000136286	0.966153	0	0.0681804	0.127497	-13.813	2.13e-43	4.22e-05	0.0594719	+/0
51029129	ENSG00000113722	ENSG00000100162	0.966808	0	0.0783896	0.0796169	-13.8107	2.2e-43	4.23e-05	0.0594719	+/0
34360585	ENSG00000110852	ENSG00000107317	0.961851	0	0.0080359	0.857607	-13.8083	2.27e-43	4.23e-05	0.0594719	+/0
7594284	ENSG00000136286	ENSG00000079263	0.977566	0	0.270819	7.18e-10	-13.8064	2.33e-43	4.23e-05	0.0594719	+/+
1077	ENSG00000170075	ENSG00000173698	-0.177144	0.18343	0.944984	0	13.8061	2.34e-43	4.24e-05	0.0594719	0/+
52854025	ENSG00000198821	ENSG00000136286	0.976992	0	0.259034	4e-09	-13.8057	2.35e-43	4.24e-05	0.0594719	+/+
1079	ENSG00000183624	ENSG00000166803	0.966495	0	0.074417	0.0961473	-13.8053	2.37e-43	4.24e-05	0.0594719	+/0
23084795	ENSG00000102879	ENSG00000141524	0.975293	0	0.225578	3.35e-07	-13.8022	2.47e-43	4.24e-05	0.0594719	+/+
1081	ENSG00000243566	ENSG00000186732	0.0112178	0.933394	0.962001	0	13.8	2.55e-43	4.24e-05	0.0594719	0/+
57706043	ENSG00000161681	ENSG00000164920	0.0814926	0.5431	0.966877	0	13.7962	2.69e-43	4.25e-05	0.0594719	0/+
1083	ENSG00000273706	ENSG00000074211	0.203952	0.12463	0.974113	0	13.7955	2.71e-43	4.25e-05	0.0594719	0/+
1736792	ENSG00000135960	ENSG00000152495	0.970934	0	0.14749	0.000929111	-13.7923	2.83e-43	4.25e-05	0.0594719	+/+
42036134	ENSG00000144119	ENSG00000144485	0.951255	0	-0.11426	0.0104827	-13.791	2.89e-43	4.26e-05	0.0594719	+/-
47565190	ENSG00000100314	ENSG00000167419	-0.153639	0.249542	0.947282	0	13.7904	2.91e-43	4.26e-05	0.0594719	0/+
92776491	ENSG00000084628	ENSG00000170373	-0.050956	0.704043	0.956943	0	13.7891	2.96e-43	4.26e-05	0.0594719	0/+
28514850	ENSG00000198624	ENSG00000198286	0.973714	0	0.19776	8.21e-06	-13.7863	3.08e-43	4.26e-05	0.0594719	+/+
1089	ENSG00000161681	ENSG00000180287	0.0620665	0.643478	0.965484	0	13.7861	3.09e-43	4.26e-05	0.0594719	0/+
1090	ENSG00000013810	ENSG00000166803	0.98261	0	0.388556	0	-13.7801	3.36e-43	4.27e-05	0.0594719	+/+
85950656	ENSG00000164604	ENSG00000186479	-0.123921	0.354037	0.950142	0	13.7785	3.43e-43	4.27e-05	0.0594719	0/+
32877130	ENSG00000089327	ENSG00000214212	0.979665	0	0.319857	2.22e-13	-13.7777	3.47e-43	4.28e-05	0.0594719	+/+
56057705	ENSG00000179059	ENSG00000140807	0.100682	0.452056	0.967918	0	13.7742	3.64e-43	4.28e-05	0.0594719	0/+
61689729	ENSG00000204950	ENSG00000120903	-0.0261607	0.845448	0.958807	0	13.7734	3.68e-43	4.28e-05	0.0594719	0/+
70719050	ENSG00000136286	ENSG00000122122	0.978954	0	0.305039	3e-12	-13.7711	3.8e-43	4.28e-05	0.0594719	+/+
1096	ENSG00000160856	ENSG00000101842	0.965772	0	0.0685549	0.125415	-13.7703	3.84e-43	4.29e-05	0.0594719	+/0
23563774	ENSG00000130303	ENSG00000168081	0.970604	0	0.145222	0.00111536	-13.7684	3.95e-43	4.29e-05	0.0594719	+/+
93660920	ENSG00000206075	ENSG00000185479	0.194781	0.142868	0.9734	0	13.7658	4.09e-43	4.29e-05	0.0594719	0/+
8436127	ENSG00000171320	ENSG00000156970	0.987192	0	0.512572	0	-13.7657	4.1e-43	4.29e-05	0.0594719	+/+
53503908	ENSG00000185269	ENSG00000121005	-0.352504	0.00665035	0.919783	0	13.7653	4.12e-43	4.29e-05	0.0594719	-/+
75012916	ENSG00000204475	ENSG00000107317	0.974135	0	0.208567	2.49e-06	-13.7645	4.17e-43	4.29e-05	0.0594719	+/+
73941520	ENSG00000145287	ENSG00000113722	0.974095	0	0.207859	2.7e-06	-13.7644	4.18e-43	4.29e-05	0.0594719	+/+
7938616	ENSG00000167281	ENSG00000188162	-0.0754431	0.573535	0.954498	0	13.7634	4.23e-43	4.29e-05	0.0594719	0/+
97412283	ENSG00000122224	ENSG00000072858	0.978138	0	0.288763	4.46e-11	-13.7613	4.35e-43	4.3e-05	0.0594719	+/+
3154073	ENSG00000171611	ENSG00000214128	0.958693	0	-0.0258489	0.563786	-13.7613	4.36e-43	4.3e-05	0.0594719	+/0
1106	ENSG00000118308	ENSG00000121152	0.988762	0	0.560036	0	-13.7596	4.46e-43	4.3e-05	0.0594719	+/+
1107	ENSG00000206072	ENSG00000133020	0.96024	0	-0.00596927	0.893974	-13.7585	4.53e-43	4.3e-05	0.0594719	+/0
62354261	ENSG00000157119	ENSG00000177354	0.989435	0	0.581094	0	-13.7583	4.54e-43	4.3e-05	0.0594719	+/+
1109	ENSG00000111863	ENSG00000162894	0.960663	0	-0.000462489	0.991761	-13.7581	4.56e-43	4.3e-05	0.0594719	+/0
76034907	ENSG00000150201	ENSG00000183379	0.95807	0	-0.0328125	0.463677	-13.7566	4.65e-43	4.3e-05	0.0594719	+/0
48439117	ENSG00000100453	ENSG00000234965	0.97904	0	0.309242	1.45e-12	-13.7529	4.9e-43	4.31e-05	0.0594719	+/+
92608813	ENSG00000178538	ENSG00000140807	0.304176	0.0202646	0.978802	0	13.7521	4.95e-43	4.31e-05	0.0594719	+/+
85651696	ENSG00000012124	ENSG00000156738	0.982365	0	0.386191	0	-13.7501	5.08e-43	4.31e-05	0.0594719	+/+
1114	ENSG00000136492	ENSG00000135476	0.987663	0	0.527954	0	-13.75	5.09e-43	4.32e-05	0.0594719	+/+
1115	ENSG00000074211	ENSG00000163618	0.222782	0.0927779	0.974766	0	13.7477	5.26e-43	4.32e-05	0.0594719	0/+
30184455	ENSG00000198520	ENSG00000182183	0.986781	0	0.503134	0	-13.7434	5.58e-43	4.32e-05	0.0594719	+/+
9651293	ENSG00000184293	ENSG00000102970	0.97463	0	0.220964	5.87e-07	-13.742	5.69e-43	4.33e-05	0.0594719	+/+
1118	ENSG00000105048	ENSG00000115593	0.992854	0	0.600651	0	-13.7411	5.76e-43	4.33e-05	0.0594719	+/+
76687502	ENSG00000186479	ENSG00000163501	0.00752768	0.955277	0.96108	0	13.7401	5.84e-43	4.33e-05	0.0594719	0/+
64638985	ENSG00000168918	ENSG00000198286	0.989241	0	0.57676	0	-13.7397	5.87e-43	4.33e-05	0.0594719	+/+
1121	ENSG00000007312	ENSG00000166803	0.97577	0	0.243384	3.44e-08	-13.739	5.93e-43	4.33e-05	0.0594719	+/+
1122	ENSG00000186854	ENSG00000136573	0.972897	0	0.189515	1.95e-05	-13.7375	6.05e-43	4.33e-05	0.0594719	+/+
1123	ENSG00000106018	ENSG00000180875	-0.203431	0.125615	0.940864	0	13.7365	6.13e-43	4.33e-05	0.0594719	0/+
75468064	ENSG00000243566	ENSG00000120903	-0.123411	0.356034	0.949609	0	13.7365	6.14e-43	4.34e-05	0.0594719	0/+
1125	ENSG00000243566	ENSG00000273706	-0.0270635	0.840183	0.958295	0	13.7354	6.23e-43	4.34e-05	0.0594719	0/+
31180855	ENSG00000112799	ENSG00000113722	0.972584	0	0.184469	3.26e-05	-13.7333	6.41e-43	4.34e-05	0.0594719	+/+
243882	ENSG00000103811	ENSG00000168071	0.959988	0	-0.00558004	0.90085	-13.733	6.44e-43	4.34e-05	0.0594719	+/0
1128	ENSG00000161681	ENSG00000074211	-0.0176638	0.895296	0.958989	0	13.7295	6.76e-43	4.34e-05	0.0594719	0/+
32695066	ENSG00000186854	ENSG00000122224	0.977444	0	0.278397	2.27e-10	-13.7294	6.77e-43	4.35e-05	0.0594719	+/+
75852179	ENSG00000176153	ENSG00000106236	-0.204328	0.123922	0.940609	0	13.7275	6.95e-43	4.35e-05	0.0594719	0/+
1131	ENSG00000121552	ENSG00000234186	0.95821	0	-0.0269773	0.546885	-13.7275	6.95e-43	4.35e-05	0.0594719	+/0
84566605	ENSG00000089199	ENSG00000140479	0.0698418	0.602397	0.96544	0	13.7267	7.03e-43	4.35e-05	0.0594719	0/+
31092045	ENSG00000128886	ENSG00000156970	0.976459	0	0.258804	4.13e-09	-13.7259	7.11e-43	4.35e-05	0.0594719	+/+
76289961	ENSG00000111348	ENSG00000147168	0.981564	0	0.370163	0	-13.7239	7.3e-43	4.35e-05	0.0594719	+/+
82372671	ENSG00000163501	ENSG00000182272	-0.081239	0.54436	0.953454	0	13.7227	7.42e-43	4.36e-05	0.0594719	0/+
948868	ENSG00000167281	ENSG00000261594	0.20338	0.125712	0.973544	0	13.7222	7.47e-43	4.36e-05	0.0594719	0/+
1137	ENSG00000186732	ENSG00000180875	-0.0452712	0.735783	0.956607	0	13.7211	7.59e-43	4.36e-05	0.0594719	0/+
1138	ENSG00000028277	ENSG00000166803	0.974055	0	0.2134	1.43e-06	-13.718	7.92e-43	4.36e-05	0.0594719	+/+
13670522	ENSG00000040731	ENSG00000124233	0.136837	0.305712	0.969677	0	13.7177	7.96e-43	4.37e-05	0.0594719	0/+
72464561	ENSG00000100626	ENSG00000163501	0.348501	0.00734145	0.98058	0	13.7144	8.32e-43	4.37e-05	0.0594719	+/+
77497599	ENSG00000122585	ENSG00000168081	-0.067188	0.616289	0.954617	0	13.7144	8.33e-43	4.37e-05	0.0594719	0/+
1142	ENSG00000173698	ENSG00000204950	-0.184646	0.165266	0.942685	0	13.7125	8.55e-43	4.37e-05	0.0594719	0/+
40304619	ENSG00000162894	ENSG00000206432	0.963977	0	0.0508603	0.255831	-13.7122	8.58e-43	4.37e-05	0.0594719	+/0
1144	ENSG00000042980	ENSG00000023445	0.972085	0	0.17855	5.85e-05	-13.7121	8.6e-43	4.37e-05	0.0594719	+/+
14325495	ENSG00000150361	ENSG00000120057	0.0139164	0.917422	0.961261	0	13.7119	8.62e-43	4.37e-05	0.0594719	0/+
5309731	ENSG00000185507	ENSG00000168298	0.961557	0	0.0182096	0.684301	-13.7091	8.95e-43	4.37e-05	0.0594719	+/0
86323896	ENSG00000253293	ENSG00000078399	0.603785	5.24e-07	0.999502	0	13.7065	9.28e-43	4.38e-05	0.0594719	+/+
1148	ENSG00000164879	ENSG00000174697	0.960261	0	0.00170521	0.96963	-13.7063	9.31e-43	4.38e-05	0.0594719	+/0
24420324	ENSG00000173714	ENSG00000162510	-0.219584	0.0976859	0.938366	0	13.7054	9.43e-43	4.38e-05	0.0594719	0/+
52615671	ENSG00000268089	ENSG00000040731	0.142106	0.287285	0.969862	0	13.7018	9.91e-43	4.38e-05	0.0594719	0/+
1151	ENSG00000196090	ENSG00000204950	-0.252436	0.0559108	0.933996	0	13.7013	9.97e-43	4.39e-05	0.0594719	0/+
93796300	ENSG00000101210	ENSG00000120729	0.973953	0	0.213808	1.37e-06	-13.701	1e-42	4.39e-05	0.0594719	+/+
82305906	ENSG00000122035	ENSG00000124575	0.95479	0	-0.062761	0.160719	-13.6969	1.06e-42	4.39e-05	0.0594719	+/0
6183168	ENSG00000166736	ENSG00000132744	0.970667	0	0.156414	0.000441547	-13.6954	1.08e-42	4.4e-05	0.0594719	+/+
62353410	ENSG00000213889	ENSG00000177721	0.966988	0	0.0978177	0.0285794	-13.6923	1.13e-42	4.4e-05	0.0594719	+/+
45184498	ENSG00000163618	ENSG00000165794	-0.0353728	0.792081	0.957078	0	13.6905	1.16e-42	4.4e-05	0.0594719	0/+
18877382	ENSG00000184357	ENSG00000100453	0.97539	0	0.243146	3.55e-08	-13.6854	1.24e-42	4.4e-05	0.0594719	+/+
32314579	ENSG00000100626	ENSG00000100285	0.0188889	0.888079	0.961347	0	13.6848	1.25e-42	4.41e-05	0.0594719	0/+
27979418	ENSG00000227507	ENSG00000113722	0.975394	0	0.243429	3.42e-08	-13.6838	1.27e-42	4.41e-05	0.0594719	+/+
80966965	ENSG00000010671	ENSG00000136286	0.979114	0	0.319851	2.22e-13	-13.6827	1.29e-42	4.41e-05	0.0594719	+/+
19613921	ENSG00000111348	ENSG00000102879	0.98284	0	0.405931	0	-13.6823	1.3e-42	4.42e-05	0.0594719	+/+
41669932	ENSG00000042980	ENSG00000198286	0.973609	0	0.210112	2.09e-06	-13.6814	1.31e-42	4.42e-05	0.0594719	+/+
45263796	ENSG00000213654	ENSG00000111348	0.98692	0	0.513737	0	-13.6802	1.33e-42	4.42e-05	0.0594719	+/+
92640366	ENSG00000171956	ENSG00000171241	0.964041	0	0.0564546	0.207138	-13.6791	1.35e-42	4.42e-05	0.0594719	+/0
19977815	ENSG00000100626	ENSG00000178538	0.137959	0.301726	0.969402	0	13.6774	1.39e-42	4.42e-05	0.0594719	0/+
81894398	ENSG00000160808	ENSG00000170162	0.991253	0	0.606522	0	-13.6761	1.41e-42	4.42e-05	0.0594719	+/+
41671410	ENSG00000144218	ENSG00000065413	0.966381	0	0.0913414	0.0409868	-13.6732	1.47e-42	4.42e-05	0.0594719	+/+
1168	ENSG00000128218	ENSG00000132329	0.959577	0	-0.00229241	0.95918	-13.6732	1.47e-42	4.43e-05	0.0594719	+/0
24958529	ENSG00000167664	ENSG00000102970	0.964047	0	0.0577944	0.196543	-13.6703	1.53e-42	4.43e-05	0.0594719	+/0
35484055	ENSG00000137473	ENSG00000120903	-0.145059	0.277282	0.946401	0	13.6686	1.56e-42	4.43e-05	0.0594719	0/+
101954393	ENSG00000104783	ENSG00000160326	0.972475	0	0.19141	1.61e-05	-13.6685	1.57e-42	4.43e-05	0.0594719	+/+
1172	ENSG00000186854	ENSG00000117091	0.977727	0	0.292253	2.53e-11	-13.6683	1.57e-42	4.43e-05	0.0594719	+/+
61575197	ENSG00000100365	ENSG00000107317	0.970582	0	0.158774	0.000360228	-13.6681	1.58e-42	4.43e-05	0.0594719	+/+
70166077	ENSG00000172724	ENSG00000182183	0.984094	0	0.439143	0	-13.6668	1.6e-42	4.43e-05	0.0594719	+/+
18085843	ENSG00000103811	ENSG00000089820	0.965878	0	0.0847654	0.0579627	-13.6667	1.61e-42	4.44e-05	0.0594719	+/0
49195583	ENSG00000140368	ENSG00000136286	0.97967	0	0.334075	1.6e-14	-13.6665	1.61e-42	4.44e-05	0.0594719	+/+
1177	ENSG00000147724	ENSG00000165828	-0.0706518	0.598184	0.953657	0	13.6635	1.68e-42	4.44e-05	0.0594719	0/+
39955032	ENSG00000077274	ENSG00000140807	0.0479083	0.721001	0.963235	0	13.6599	1.76e-42	4.44e-05	0.0594719	0/+
1179	ENSG00000166736	ENSG00000183624	0.960041	0	0.00549694	0.90232	-13.6598	1.76e-42	4.45e-05	0.0594719	+/0
1180	ENSG00000243566	ENSG00000173698	-0.132797	0.320347	0.947556	0	13.6594	1.77e-42	4.45e-05	0.0594719	0/+
1181	ENSG00000179059	ENSG00000273706	0.245777	0.062932	0.97534	0	13.6584	1.8e-42	4.45e-05	0.0594719	0/+
1182	ENSG00000206075	ENSG00000170465	0.152778	0.252237	0.970133	0	13.6573	1.83e-42	4.45e-05	0.0594719	0/+
90994359	ENSG00000122592	ENSG00000078399	0.50315	5.68e-05	0.986432	0	13.6509	1.99e-42	4.46e-05	0.0594719	+/+
1184	ENSG00000106018	ENSG00000165828	0.308628	0.0184167	0.978398	0	13.6504	2.01e-42	4.46e-05	0.0594719	+/+
52306176	ENSG00000167281	ENSG00000150361	0.118238	0.376707	0.96792	0	13.6494	2.04e-42	4.47e-05	0.0594719	0/+
60269303	ENSG00000101210	ENSG00000160808	0.97055	0	0.160905	0.000299027	-13.6488	2.05e-42	4.47e-05	0.0594719	+/+
1187	ENSG00000100884	ENSG00000082175	-0.1125	0.400462	0.949457	0	13.6477	2.08e-42	4.47e-05	0.0594719	0/+
1188	ENSG00000161681	ENSG00000084628	0.0944343	0.48074	0.966341	0	13.6469	2.11e-42	4.47e-05	0.0594719	0/+
51393837	ENSG00000139193	ENSG00000141524	0.955193	0	-0.0511136	0.253468	-13.6469	2.11e-42	4.47e-05	0.0594719	+/0
1190	ENSG00000137473	ENSG00000164604	-0.223962	0.0910165	0.936787	0	13.6459	2.13e-42	4.47e-05	0.0594719	0/+
87988115	ENSG00000182557	ENSG00000107317	0.97342	0	0.211615	1.76e-06	-13.645	2.16e-42	4.47e-05	0.0594719	+/+
1192	ENSG00000167984	ENSG00000015133	0.984985	0	0.464778	0	-13.6446	2.17e-42	4.47e-05	0.0594719	+/+
1193	ENSG00000137473	ENSG00000084628	-0.0620812	0.643399	0.954188	0	13.6445	2.18e-42	4.47e-05	0.0594719	0/+
1194	ENSG00000117090	ENSG00000103811	0.96234	0	0.0380578	0.395309	-13.6431	2.22e-42	4.48e-05	0.0594719	+/0
78109214	ENSG00000103811	ENSG00000130592	0.962966	0	0.0466556	0.297294	-13.6427	2.23e-42	4.48e-05	0.0594719	+/0
45739192	ENSG00000177721	ENSG00000113722	0.967457	0	0.112204	0.0119666	-13.6412	2.28e-42	4.48e-05	0.0594719	+/+
1197	ENSG00000171611	ENSG00000234186	0.957685	0	-0.0209258	0.640311	-13.64	2.32e-42	4.48e-05	0.0594719	+/0
30086482	ENSG00000103546	ENSG00000162510	0.479149	0.000141718	0.985507	0	13.6398	2.32e-42	4.48e-05	0.0594719	+/+
90983946	ENSG00000176153	ENSG00000243955	-0.0562677	0.674832	0.954646	0	13.6396	2.33e-42	4.48e-05	0.0594719	0/+
41364978	ENSG00000185885	ENSG00000181218	0.956276	0	-0.0375376	0.401805	-13.6392	2.34e-42	4.48e-05	0.0594719	+/0
7272069	ENSG00000101842	ENSG00000185245	0.96096	0	0.0203654	0.649291	-13.6387	2.36e-42	4.48e-05	0.0594719	+/0
10339367	ENSG00000070190	ENSG00000166501	0.983664	0	0.431596	0	-13.6379	2.38e-42	4.48e-05	0.0594719	+/+
1203	ENSG00000103546	ENSG00000129437	-0.137927	0.301838	0.946677	0	13.6361	2.44e-42	4.48e-05	0.0594719	0/+
40721993	ENSG00000137473	ENSG00000204335	-0.354609	0.00631034	0.916524	0	13.636	2.44e-42	4.49e-05	0.0594719	-/+
1205	ENSG00000196090	ENSG00000172551	-0.0692608	0.605426	0.953416	0	13.635	2.48e-42	4.49e-05	0.0594719	0/+
4007653	ENSG00000151725	ENSG00000132744	0.965842	0	0.0887653	0.0470561	-13.6345	2.5e-42	4.49e-05	0.0594719	+/+
11185019	ENSG00000198178	ENSG00000214402	0.972356	0	0.194146	1.21e-05	-13.6331	2.55e-42	4.49e-05	0.0594719	+/+
1208	ENSG00000269113	ENSG00000172551	-0.155823	0.242796	0.944678	0	13.6317	2.59e-42	4.49e-05	0.0594719	0/+
1209	ENSG00000126583	ENSG00000243566	-0.0150758	0.910569	0.958044	0	13.6294	2.68e-42	4.49e-05	0.0594719	0/+
1210	ENSG00000131747	ENSG00000136492	0.988866	0	0.575731	0	-13.6293	2.68e-42	4.5e-05	0.0594719	+/+
51832546	ENSG00000145287	ENSG00000100162	0.975377	0	0.250497	1.32e-08	-13.6284	2.72e-42	4.5e-05	0.0594719	+/+
13642125	ENSG00000107317	ENSG00000102970	0.958151	0	-0.0134819	0.763394	-13.6273	2.75e-42	4.5e-05	0.0594719	+/0
1213	ENSG00000174429	ENSG00000174697	0.962644	0	0.044524	0.319938	-13.6266	2.78e-42	4.5e-05	0.0594719	+/0
79548497	ENSG00000240045	ENSG00000170162	0.993894	0	0.611384	0	-13.6217	2.97e-42	4.5e-05	0.0594719	+/+
2849856	ENSG00000103811	ENSG00000127084	0.946836	0	-0.134177	0.0026177	-13.62	3.05e-42	4.51e-05	0.0594719	+/-
55686379	ENSG00000126583	ENSG00000186479	0.0196067	0.883855	0.96067	0	13.6175	3.15e-42	4.51e-05	0.0594719	0/+
18228701	ENSG00000136732	ENSG00000181218	0.941138	0	-0.184425	3.28e-05	-13.6143	3.29e-42	4.52e-05	0.0594719	+/-
461635	ENSG00000104814	ENSG00000198624	0.979763	0	0.342892	2.89e-15	-13.6127	3.36e-42	4.52e-05	0.0594719	+/+
27950914	ENSG00000126759	ENSG00000102970	0.972756	0	0.204097	4.12e-06	-13.6122	3.39e-42	4.52e-05	0.0594719	+/+
1220	ENSG00000137975	ENSG00000170465	0.0467045	0.727737	0.962646	0	13.6115	3.42e-42	4.52e-05	0.0594719	0/+
84344537	ENSG00000243566	ENSG00000164920	-0.0611362	0.648469	0.953844	0	13.6108	3.45e-42	4.53e-05	0.0594719	0/+
1222	ENSG00000105246	ENSG00000180096	0.9828	0	0.413503	0	-13.6099	3.5e-42	4.53e-05	0.0594719	+/+
26926373	ENSG00000273706	ENSG00000162510	0.612711	3.19e-07	0.999271	0	13.6068	3.65e-42	4.53e-05	0.0594719	+/+
53876574	ENSG00000180875	ENSG00000163501	-0.0172483	0.897746	0.957549	0	13.6026	3.87e-42	4.53e-05	0.0594719	0/+
56746277	ENSG00000100721	ENSG00000066923	0.979898	0	0.347194	1.33e-15	-13.6021	3.89e-42	4.54e-05	0.0594719	+/+
1226	ENSG00000185269	ENSG00000129437	-0.105522	0.430495	0.949498	0	13.6009	3.95e-42	4.54e-05	0.0594719	0/+
1227	ENSG00000147724	ENSG00000185269	-0.0632179	0.637323	0.953521	0	13.6004	3.98e-42	4.54e-05	0.0594719	0/+
10885523	ENSG00000167281	ENSG00000089199	0.131796	0.32404	0.96834	0	13.5996	4.03e-42	4.54e-05	0.0594719	0/+
60986980	ENSG00000163618	ENSG00000205002	0.375822	0.00364598	0.981153	0	13.5994	4.04e-42	4.54e-05	0.0594719	+/+
55878477	ENSG00000165828	ENSG00000167419	-0.0379552	0.777278	0.95575	0	13.5991	4.05e-42	4.54e-05	0.0594719	0/+
1231	ENSG00000137571	ENSG00000070190	0.982122	0	0.398643	0	-13.598	4.12e-42	4.54e-05	0.0594719	+/+
82983030	ENSG00000164604	ENSG00000142494	-0.418547	0.00107666	0.90262	0	13.5977	4.13e-42	4.54e-05	0.0594719	-/+
1233	ENSG00000273706	ENSG00000077274	0.0848846	0.526385	0.965191	0	13.5945	4.32e-42	4.54e-05	0.0594719	0/+
1234	ENSG00000125414	ENSG00000125999	0.958399	0	-0.00575742	0.897716	-13.5944	4.32e-42	4.55e-05	0.0594719	+/0
75898435	ENSG00000075673	ENSG00000134363	0.0594803	0.657389	0.9634	0	13.5944	4.33e-42	4.55e-05	0.0594719	0/+
1236	ENSG00000128322	ENSG00000145681	0.953975	0	-0.0571718	0.201416	-13.593	4.4e-42	4.55e-05	0.0594719	+/0
54666936	ENSG00000136286	ENSG00000126860	0.978509	0	0.318424	2.87e-13	-13.5922	4.46e-42	4.55e-05	0.0594719	+/+
12309126	ENSG00000186854	ENSG00000214402	0.96399	0	0.0683721	0.126428	-13.5898	4.6e-42	4.55e-05	0.0594719	+/0
67808881	ENSG00000111348	ENSG00000136286	0.974658	0	0.242378	3.94e-08	-13.5867	4.8e-42	4.55e-05	0.0594719	+/+
22310067	ENSG00000243566	ENSG00000178538	-0.073694	0.582479	0.952346	0	13.5846	4.95e-42	4.56e-05	0.0594719	0/+
45381745	ENSG00000198520	ENSG00000145287	0.98268	0	0.413855	0	-13.5822	5.1e-42	4.56e-05	0.0594719	+/+
107022	ENSG00000100079	ENSG00000197409	0.957966	0	-0.00917627	0.837663	-13.5812	5.18e-42	4.57e-05	0.0594719	+/0
1415807	ENSG00000171611	ENSG00000234965	0.977494	0	0.298855	8.54e-12	-13.5804	5.24e-42	4.57e-05	0.0594719	+/+
51489775	ENSG00000066923	ENSG00000102970	0.959397	0	0.00866438	0.846603	-13.5801	5.26e-42	4.57e-05	0.0594719	+/0
46298761	ENSG00000147724	ENSG00000162510	-0.0643877	0.631095	0.953145	0	13.5796	5.29e-42	4.57e-05	0.0594719	0/+
1246	ENSG00000110934	ENSG00000058335	0.957019	0	-0.0202693	0.650836	-13.5792	5.32e-42	4.57e-05	0.0594719	+/0
1247	ENSG00000105011	ENSG00000171848	0.98712	0	0.530238	0	-13.5752	5.62e-42	4.57e-05	0.0594719	+/+
676350	ENSG00000166803	ENSG00000168081	0.962337	0	0.0476935	0.286666	-13.575	5.64e-42	4.57e-05	0.0594719	+/0
38437108	ENSG00000161681	ENSG00000100314	0.0123898	0.926454	0.95963	0	13.5745	5.67e-42	4.57e-05	0.0594719	0/+
49578786	ENSG00000172116	ENSG00000077984	0.972642	0	0.207363	2.86e-06	-13.5734	5.76e-42	4.58e-05	0.0594719	+/+
1251	ENSG00000166736	ENSG00000035720	0.971891	0	0.194305	1.19e-05	-13.5724	5.84e-42	4.58e-05	0.0594719	+/+
4162511	ENSG00000150556	ENSG00000130812	0.966225	0	0.103309	0.0207348	-13.5715	5.91e-42	4.58e-05	0.0594719	+/+
79460166	ENSG00000198624	ENSG00000141524	0.954723	0	-0.0457154	0.307147	-13.5712	5.93e-42	4.58e-05	0.0594719	+/0
34245416	ENSG00000104267	ENSG00000162510	-0.133078	0.319315	0.94619	0	13.5685	6.16e-42	4.58e-05	0.0594719	0/+
31988687	ENSG00000127528	ENSG00000070031	0.960877	0	0.0293495	0.51219	-13.5678	6.22e-42	4.58e-05	0.0594719	+/0
1256	ENSG00000117399	ENSG00000051180	0.985316	0	0.481945	0	-13.5678	6.22e-42	4.59e-05	0.0594719	+/+
37165075	ENSG00000276043	ENSG00000138180	0.98849	0	0.570434	0	-13.5671	6.27e-42	4.59e-05	0.0594719	+/+
7672322	ENSG00000271605	ENSG00000127084	0.962825	0	0.0556777	0.213467	-13.5653	6.43e-42	4.59e-05	0.0594719	+/0
806265	ENSG00000167900	ENSG00000168081	0.963841	0	0.0702124	0.116513	-13.562	6.73e-42	4.59e-05	0.0594719	+/0
1260	ENSG00000243566	ENSG00000163618	0.0244593	0.855388	0.960424	0	13.5609	6.83e-42	4.59e-05	0.0594719	0/+
92590135	ENSG00000198930	ENSG00000124233	-0.179818	0.176798	0.940796	0	13.5598	6.93e-42	4.59e-05	0.0594719	0/+
69127565	ENSG00000163599	ENSG00000107317	0.967808	0	0.129384	0.00371999	-13.5572	7.18e-42	4.6e-05	0.0594719	+/+
61746210	ENSG00000198624	ENSG00000150867	0.966175	0	0.104812	0.0189448	-13.5556	7.34e-42	4.6e-05	0.0594719	+/+
64978890	ENSG00000107147	ENSG00000140479	0.25834	0.0502294	0.975277	0	13.555	7.4e-42	4.6e-05	0.0594719	0/+
1265	ENSG00000269113	ENSG00000163618	-0.0273653	0.838424	0.956101	0	13.5531	7.59e-42	4.6e-05	0.0594719	0/+
36059591	ENSG00000180287	ENSG00000104267	-0.115877	0.386378	0.947765	0	13.5529	7.62e-42	4.61e-05	0.0594719	0/+
1267	ENSG00000171956	ENSG00000146670	0.964395	0	0.0793537	0.075974	-13.5527	7.64e-42	4.61e-05	0.0594719	+/0
92143153	ENSG00000137571	ENSG00000079263	0.981447	0	0.388341	0	-13.5521	7.7e-42	4.61e-05	0.0594719	+/+
101187	ENSG00000171956	ENSG00000143228	0.960161	0	0.0224755	0.615754	-13.5511	7.81e-42	4.61e-05	0.0594719	+/0
323099	ENSG00000189159	ENSG00000168081	0.968188	0	0.13642	0.00221198	-13.5494	7.99e-42	4.61e-05	0.0594719	+/+
1271	ENSG00000198821	ENSG00000103811	0.957464	0	-0.0107112	0.810983	-13.5493	7.99e-42	4.61e-05	0.0594719	+/0
7335684	ENSG00000121552	ENSG00000234965	0.987951	0	0.556661	0	-13.5475	8.2e-42	4.61e-05	0.0594719	+/+
1273	ENSG00000273706	ENSG00000180875	-0.0182503	0.89184	0.956775	0	13.5446	8.52e-42	4.62e-05	0.0594719	0/+
1274	ENSG00000123219	ENSG00000070190	0.978204	0	0.318502	2.83e-13	-13.5415	8.9e-42	4.62e-05	0.0594719	+/+
26096056	ENSG00000172551	ENSG00000167419	-0.153344	0.250465	0.943485	0	13.5366	9.51e-42	4.63e-05	0.0594719	0/+
1276	ENSG00000172551	ENSG00000100884	0.0655202	0.625089	0.963245	0	13.5366	9.51e-42	4.63e-05	0.0594719	0/+
42492987	ENSG00000170075	ENSG00000140807	0.185532	0.163212	0.97109	0	13.5362	9.56e-42	4.63e-05	0.0594719	0/+
1278	ENSG00000173714	ENSG00000163618	-0.194115	0.144268	0.938668	0	13.536	9.59e-42	4.64e-05	0.0594719	0/+
45805613	ENSG00000103811	ENSG00000137752	0.9599	0	0.0217458	0.627265	-13.5328	1e-41	4.64e-05	0.0594719	+/0
1280	ENSG00000166803	ENSG00000051180	0.98982	0	0.613696	0	-13.5326	1e-41	4.64e-05	0.0594719	+/+
55633057	ENSG00000124575	ENSG00000197520	0.96562	0	0.0999342	0.0252965	-13.532	1.01e-41	4.64e-05	0.0594719	+/+
68676224	ENSG00000176302	ENSG00000106536	-0.187069	0.159692	0.939459	0	13.5316	1.02e-41	4.64e-05	0.0594719	0/+
35731250	ENSG00000197409	ENSG00000070031	0.968966	0	0.151355	0.0006765	-13.5305	1.03e-41	4.64e-05	0.0594719	+/+
72945147	ENSG00000240505	ENSG00000107317	0.973067	0	0.22098	5.86e-07	-13.5287	1.06e-41	4.65e-05	0.0594719	+/+
53304323	ENSG00000239961	ENSG00000124575	0.962696	0	0.0592351	0.185599	-13.5278	1.07e-41	4.65e-05	0.0594719	+/0
57662524	ENSG00000168081	ENSG00000154589	0.970867	0	0.183184	3.71e-05	-13.5258	1.1e-41	4.65e-05	0.0594719	+/+
1287	ENSG00000180875	ENSG00000169758	-0.317563	0.0151373	0.920557	0	13.5237	1.13e-41	4.65e-05	0.0594719	-/+
61231530	ENSG00000173714	ENSG00000100314	-0.234459	0.0764773	0.9332	0	13.5231	1.14e-41	4.66e-05	0.0594719	0/+
1289	ENSG00000173698	ENSG00000163618	0.0807874	0.546608	0.964191	0	13.522	1.16e-41	4.66e-05	0.0594719	0/+
913909	ENSG00000117399	ENSG00000168081	0.966352	0	0.112685	0.0116039	-13.5183	1.22e-41	4.66e-05	0.0594719	+/+
1291	ENSG00000243566	ENSG00000103546	-0.0746604	0.577529	0.951365	0	13.5179	1.23e-41	4.67e-05	0.0594719	0/+
1292	ENSG00000166803	ENSG00000135451	0.983816	0	0.449201	0	-13.5172	1.24e-41	4.67e-05	0.0594719	+/+
9987223	ENSG00000117724	ENSG00000092853	0.98308	0	0.43115	0	-13.5169	1.24e-41	4.67e-05	0.0594719	+/+
14711781	ENSG00000213654	ENSG00000141293	0.988579	0	0.577862	0	-13.5168	1.24e-41	4.67e-05	0.0594719	+/+
572437	ENSG00000234186	ENSG00000214128	0.957006	0	-0.0115683	0.796179	-13.5168	1.24e-41	4.67e-05	0.0594719	+/0
1296	ENSG00000154839	ENSG00000171956	0.963035	0	0.0663634	0.137984	-13.5102	1.36e-41	4.67e-05	0.0594719	+/0
1297	ENSG00000243566	ENSG00000084628	0.00425602	0.974705	0.958233	0	13.5096	1.37e-41	4.68e-05	0.0594719	0/+
17612755	ENSG00000151702	ENSG00000144218	0.960607	0	0.034133	0.445873	-13.5094	1.38e-41	4.68e-05	0.0594719	+/0
484845	ENSG00000271605	ENSG00000105122	0.977056	0	0.299238	8.01e-12	-13.5087	1.39e-41	4.68e-05	0.0594719	+/+
62488120	ENSG00000100285	ENSG00000186479	-0.140353	0.293333	0.944481	0	13.5075	1.41e-41	4.68e-05	0.0594719	0/+
72859009	ENSG00000136286	ENSG00000129993	0.960464	0	0.0330354	0.460644	-13.5041	1.48e-41	4.68e-05	0.0594719	+/0
1302	ENSG00000126787	ENSG00000118308	0.987683	0	0.55352	0	-13.5015	1.53e-41	4.69e-05	0.0594719	+/+
1303	ENSG00000183570	ENSG00000103811	0.956396	0	-0.016551	0.711709	-13.5013	1.54e-41	4.69e-05	0.0594719	+/0
26337682	ENSG00000042980	ENSG00000175857	0.97327	0	0.228434	2.36e-07	-13.5004	1.56e-41	4.69e-05	0.0594719	+/+
1305	ENSG00000172551	ENSG00000163618	0.533296	1.63e-05	0.986956	0	13.5003	1.56e-41	4.7e-05	0.0594719	+/+
1306	ENSG00000143297	ENSG00000058335	0.953957	0	-0.0438515	0.327309	-13.4977	1.61e-41	4.7e-05	0.0594719	+/0
1307	ENSG00000105889	ENSG00000131650	0.964392	0	0.0871572	0.0512143	-13.497	1.63e-41	4.7e-05	0.0594719	+/0
18525920	ENSG00000137571	ENSG00000136167	0.979838	0	0.358962	0	-13.497	1.63e-41	4.7e-05	0.0594719	+/+
1309	ENSG00000104833	ENSG00000170075	-0.274778	0.0368464	0.926849	0	13.4955	1.66e-41	4.7e-05	0.0594719	-/+
1310	ENSG00000149781	ENSG00000103811	0.961643	0	0.0497124	0.266732	-13.4952	1.67e-41	4.7e-05	0.0594719	+/0
1311	ENSG00000104783	ENSG00000105369	0.965755	0	0.107179	0.0163994	-13.4945	1.68e-41	4.7e-05	0.0594719	+/+
7659142	ENSG00000196090	ENSG00000167419	-0.172003	0.196681	0.940652	0	13.4943	1.69e-41	4.71e-05	0.0594719	0/+
1313	ENSG00000168875	ENSG00000204950	0.0473563	0.724087	0.961446	0	13.4934	1.71e-41	4.71e-05	0.0594719	0/+
101260819	ENSG00000131650	ENSG00000197520	0.968886	0	0.155232	0.000488412	-13.4934	1.71e-41	4.71e-05	0.0594719	+/+
19546584	ENSG00000055957	ENSG00000179088	0.969557	0	0.166238	0.000185745	-13.4918	1.75e-41	4.71e-05	0.0594719	+/+
1316	ENSG00000093009	ENSG00000100526	0.988514	0	0.578362	0	-13.4914	1.76e-41	4.71e-05	0.0594719	+/+
1317	ENSG00000125354	ENSG00000101842	0.963596	0	0.0769804	0.0851954	-13.4899	1.79e-41	4.71e-05	0.0594719	+/0
71225595	ENSG00000010671	ENSG00000198624	0.982526	0	0.421111	0	-13.4889	1.82e-41	4.71e-05	0.0594719	+/+
17814786	ENSG00000162892	ENSG00000113722	0.971226	0	0.194762	1.13e-05	-13.4857	1.9e-41	4.71e-05	0.0594719	+/+
32038648	ENSG00000132329	ENSG00000113722	0.955298	0	-0.0264687	0.554472	-13.4816	2.01e-41	4.72e-05	0.0594719	+/0
70002922	ENSG00000163630	ENSG00000143171	0.941154	0	-0.165995	0.000189879	-13.4815	2.01e-41	4.72e-05	0.0594719	+/-
703168	ENSG00000175063	ENSG00000168081	0.968428	0	0.149819	0.000768158	-13.4801	2.05e-41	4.72e-05	0.0594719	+/+
66442	ENSG00000170819	ENSG00000168081	0.967043	0	0.128459	0.00397611	-13.4799	2.05e-41	4.73e-05	0.0594719	+/+
282491	ENSG00000104833	ENSG00000163501	-0.122357	0.360191	0.945989	0	13.4783	2.1e-41	4.73e-05	0.0594719	0/+
1325	ENSG00000180875	ENSG00000164604	-0.183991	0.166798	0.938915	0	13.4767	2.14e-41	4.73e-05	0.0594719	0/+
68863195	ENSG00000086730	ENSG00000136286	0.97928	0	0.349423	8.88e-16	-13.4767	2.15e-41	4.73e-05	0.0594719	+/+
1327	ENSG00000159753	ENSG00000058335	0.953327	0	-0.0477733	0.285859	-13.4764	2.15e-41	4.73e-05	0.0594719	+/0
70972465	ENSG00000105011	ENSG00000163568	0.975235	0	0.26801	1.09e-09	-13.4758	2.17e-41	4.73e-05	0.0594719	+/+
6421806	ENSG00000141293	ENSG00000005059	0.972226	0	0.21364	1.39e-06	-13.4733	2.25e-41	4.73e-05	0.0594719	+/+
21685984	ENSG00000167281	ENSG00000177359	0.292235	0.0260151	0.97646	0	13.4715	2.3e-41	4.74e-05	0.0594719	+/+
1331	ENSG00000186732	ENSG00000077274	0.0920903	0.491746	0.964464	0	13.4693	2.37e-41	4.74e-05	0.0594719	0/+
1332	ENSG00000115163	ENSG00000171956	0.960967	0	0.0447334	0.317665	-13.4677	2.42e-41	4.74e-05	0.0594719	+/0
100424770	ENSG00000130988	ENSG00000181234	-0.654349	2.54e-08	0.811173	0	13.4654	2.5e-41	4.75e-05	0.0594719	-/+
87457264	ENSG00000239961	ENSG00000168298	0.958854	0	0.0182603	0.683469	-13.4649	2.52e-41	4.75e-05	0.0594719	+/0
31288899	ENSG00000184293	ENSG00000070031	0.956955	0	-0.00473763	0.915758	-13.4645	2.53e-41	4.75e-05	0.0594719	+/0
968624	ENSG00000161888	ENSG00000168081	0.965337	0	0.105518	0.0181519	-13.4629	2.58e-41	4.75e-05	0.0594719	+/+
52829682	ENSG00000135960	ENSG00000152270	0.966206	0	0.11842	0.00797029	-13.4618	2.62e-41	4.75e-05	0.0594719	+/+
42539107	ENSG00000145287	ENSG00000124575	0.960261	0	0.036431	0.415834	-13.4618	2.63e-41	4.76e-05	0.0594719	+/0
55444416	ENSG00000102970	ENSG00000234965	0.960451	0	0.0391944	0.381338	-13.4596	2.71e-41	4.76e-05	0.0594719	+/0
93481410	ENSG00000166501	ENSG00000111913	0.978165	0	0.328147	4.84e-14	-13.4594	2.71e-41	4.76e-05	0.0594719	+/+
41717588	ENSG00000198520	ENSG00000102970	0.96615	0	0.118045	0.00817242	-13.4586	2.74e-41	4.76e-05	0.0594719	+/+
1342	ENSG00000179059	ENSG00000243566	-0.0658563	0.623312	0.951384	0	13.4571	2.8e-41	4.76e-05	0.0594719	0/+
33780893	ENSG00000205002	ENSG00000186479	-0.136362	0.307411	0.944087	0	13.4533	2.94e-41	4.76e-05	0.0594719	0/+
1344	ENSG00000042980	ENSG00000164691	0.974464	0	0.256614	5.63e-09	-13.4527	2.97e-41	4.77e-05	0.0594719	+/+
38050817	ENSG00000166803	ENSG00000177455	0.973541	0	0.239823	5.51e-08	-13.452	3e-41	4.77e-05	0.0594719	+/+
8065573	ENSG00000214128	ENSG00000100453	0.955713	0	-0.0174892	0.696156	-13.452	3e-41	4.77e-05	0.0594719	+/0
1347	ENSG00000147724	ENSG00000172551	-0.162893	0.22181	0.941031	0	13.4515	3.02e-41	4.77e-05	0.0594719	0/+
1348	ENSG00000166736	ENSG00000101057	0.968286	0	0.151658	0.000659669	-13.4508	3.04e-41	4.77e-05	0.0594719	+/+
1349	ENSG00000100079	ENSG00000131650	0.966044	0	0.117854	0.00827694	-13.4488	3.13e-41	4.77e-05	0.0594719	+/+
39913198	ENSG00000136167	ENSG00000198624	0.975752	0	0.281432	1.42e-10	-13.4488	3.13e-41	4.77e-05	0.0594719	+/+
1351	ENSG00000172551	ENSG00000204950	-0.0417836	0.755479	0.95351	0	13.4483	3.15e-41	4.77e-05	0.0594719	0/+
80863489	ENSG00000269113	ENSG00000120903	-0.13539	0.310904	0.9441	0	13.4472	3.2e-41	4.78e-05	0.0594719	0/+
57330983	ENSG00000100365	ENSG00000111348	0.981136	0	0.394139	0	-13.4448	3.3e-41	4.78e-05	0.0594719	+/+
40338891	ENSG00000273706	ENSG00000165794	-0.00280358	0.983336	0.956881	0	13.4447	3.31e-41	4.78e-05	0.0594719	0/+
50684839	ENSG00000176919	ENSG00000109321	0.950432	0	-0.0739239	0.0983776	-13.4442	3.33e-41	4.78e-05	0.0594719	+/0
1356	ENSG00000105048	ENSG00000168509	0.992597	0	0.627066	0	-13.4427	3.4e-41	4.78e-05	0.0594719	+/+
1357	ENSG00000075673	ENSG00000180251	-0.0431221	0.747901	0.953299	0	13.4414	3.46e-41	4.79e-05	0.0594719	0/+
1358	ENSG00000174950	ENSG00000163630	0.955714	0	-0.0157712	0.724728	-13.4399	3.53e-41	4.79e-05	0.0594719	+/0
811045	ENSG00000118308	ENSG00000143228	0.985781	0	0.508073	0	-13.4383	3.61e-41	4.79e-05	0.0594719	+/+
1360	ENSG00000128322	ENSG00000189377	0.958645	0	0.0194699	0.663745	-13.4381	3.62e-41	4.79e-05	0.0594719	+/0
56968669	ENSG00000100884	ENSG00000164920	0.187535	0.158636	0.970385	0	13.4355	3.75e-41	4.79e-05	0.0594719	0/+
69520168	ENSG00000172782	ENSG00000184357	0.954505	0	-0.0288774	0.519003	-13.4353	3.76e-41	4.8e-05	0.0594719	+/0
1363	ENSG00000159753	ENSG00000042980	0.973738	0	0.245693	2.53e-08	-13.4347	3.79e-41	4.8e-05	0.0594719	+/+
47894236	ENSG00000171564	ENSG00000180210	-0.0640444	0.63292	0.951253	0	13.4345	3.8e-41	4.8e-05	0.0594719	0/+
16842607	ENSG00000122986	ENSG00000141524	0.960548	0	0.0443123	0.322246	-13.4323	3.91e-41	4.8e-05	0.0594719	+/0
1366	ENSG00000185269	ENSG00000074211	0.26239	0.0466109	0.974622	0	13.4311	3.97e-41	4.8e-05	0.0594719	+/+
74754528	ENSG00000055957	ENSG00000182183	0.965303	0	0.109537	0.0141659	-13.4308	3.99e-41	4.81e-05	0.0594719	+/+
65431822	ENSG00000173714	ENSG00000178538	-0.119915	0.369927	0.945504	0	13.4285	4.12e-41	4.81e-05	0.0594719	0/+
1369	ENSG00000122585	ENSG00000036828	-0.0355681	0.790959	0.953793	0	13.4265	4.23e-41	4.81e-05	0.0594719	0/+
5301241	ENSG00000103811	ENSG00000141293	0.964214	0	0.0946007	0.0342674	-13.4263	4.24e-41	4.81e-05	0.0594719	+/+
95401013	ENSG00000130598	ENSG00000130595	0.544808	9.8e-06	0.987102	0	13.426	4.26e-41	4.82e-05	0.0594719	+/+
39606623	ENSG00000010282	ENSG00000143171	0.938412	0	-0.181058	4.58e-05	-13.4256	4.28e-41	4.82e-05	0.0594719	+/-
45736551	ENSG00000105889	ENSG00000107317	0.954155	0	-0.0313815	0.483408	-13.4253	4.3e-41	4.82e-05	0.0594719	+/0
252266	ENSG00000130475	ENSG00000198624	0.961106	0	0.0530455	0.235943	-13.4218	4.51e-41	4.82e-05	0.0594719	+/0
44346236	ENSG00000168530	ENSG00000160808	0.981168	0	0.39775	0	-13.4208	4.56e-41	4.82e-05	0.0594719	+/+
1376	ENSG00000035720	ENSG00000171956	0.962358	0	0.0698651	0.118336	-13.4204	4.59e-41	4.82e-05	0.0594719	+/0
42200327	ENSG00000100079	ENSG00000100453	0.989443	0	0.612283	0	-13.4199	4.62e-41	4.82e-05	0.0594719	+/+
12852625	ENSG00000104783	ENSG00000139193	0.946124	0	-0.112828	0.0114976	-13.4193	4.66e-41	4.83e-05	0.0594719	+/-
65352664	ENSG00000180875	ENSG00000205002	-0.172492	0.195391	0.939305	0	13.4164	4.85e-41	4.83e-05	0.0594719	0/+
90427790	ENSG00000122035	ENSG00000168298	0.952601	0	-0.0471419	0.292282	-13.4163	4.85e-41	4.83e-05	0.0594719	+/0
26756521	ENSG00000100884	ENSG00000140807	0.131118	0.326558	0.966627	0	13.416	4.87e-41	4.83e-05	0.0594719	0/+
37269590	ENSG00000141485	ENSG00000167419	-0.0539081	0.687752	0.951963	0	13.4158	4.88e-41	4.83e-05	0.0594719	0/+
75304821	ENSG00000196139	ENSG00000198431	0.0817395	0.541875	0.963183	0	13.4158	4.89e-41	4.83e-05	0.0594719	0/+
66108706	ENSG00000273706	ENSG00000178538	0.485106	0.000113684	0.984793	0	13.4147	4.96e-41	4.83e-05	0.0594719	+/+
333382	ENSG00000103811	ENSG00000198624	0.935808	0	-0.200004	6.45e-06	-13.4135	5.04e-41	4.83e-05	0.0594719	+/-
1386	ENSG00000161681	ENSG00000126583	0.101103	0.450158	0.964518	0	13.4107	5.24e-41	4.84e-05	0.0594719	0/+
1387	ENSG00000170819	ENSG00000163584	0.964627	0	0.103444	0.0205678	-13.4051	5.65e-41	4.84e-05	0.0594719	+/+
1388	ENSG00000227507	ENSG00000131650	0.967089	0	0.140028	0.00167848	-13.4019	5.89e-41	4.85e-05	0.0594719	+/+
1389	ENSG00000042980	ENSG00000143297	0.973792	0	0.251122	1.21e-08	-13.4014	5.93e-41	4.85e-05	0.0594719	+/+
68448505	ENSG00000124256	ENSG00000141524	0.96693	0	0.137828	0.00198758	-13.4005	6.01e-41	4.86e-05	0.0594719	+/+
2705468	ENSG00000055957	ENSG00000107317	0.959499	0	0.0357935	0.424046	-13.3981	6.2e-41	4.86e-05	0.0594719	+/0
11513473	ENSG00000161681	ENSG00000115596	-0.253026	0.0553207	0.928178	0	13.3978	6.23e-41	4.86e-05	0.0594719	0/+
91747767	ENSG00000126583	ENSG00000170373	-0.00426361	0.97466	0.956173	0	13.3965	6.34e-41	4.86e-05	0.0594719	0/+
57099023	ENSG00000089327	ENSG00000172116	0.959488	0	0.0360634	0.420558	-13.3952	6.45e-41	4.86e-05	0.0594719	+/0
10275026	ENSG00000180448	ENSG00000141293	0.986643	0	0.53545	0	-13.3951	6.46e-41	4.87e-05	0.0594719	+/+
1396	ENSG00000198520	ENSG00000205542	0.975003	0	0.274391	4.19e-10	-13.394	6.55e-41	4.87e-05	0.0594719	+/+
73890150	ENSG00000136286	ENSG00000104894	0.975722	0	0.28814	4.92e-11	-13.393	6.64e-41	4.87e-05	0.0594719	+/+
17523955	ENSG00000172551	ENSG00000181291	-0.0950975	0.47765	0.947579	0	13.3922	6.72e-41	4.87e-05	0.0594719	0/+
53080586	ENSG00000081237	ENSG00000172575	0.986804	0	0.540219	0	-13.3909	6.83e-41	4.87e-05	0.0594719	+/+
1400	ENSG00000113532	ENSG00000181804	0.965124	0	0.112642	0.011636	-13.3902	6.9e-41	4.87e-05	0.0594719	+/+
1401	ENSG00000147655	ENSG00000180287	0.264743	0.0446087	0.974447	0	13.3889	7.02e-41	4.87e-05	0.0594719	+/+
75935841	ENSG00000162510	ENSG00000167419	-0.00702793	0.958243	0.955843	0	13.3889	7.03e-41	4.88e-05	0.0594719	0/+
488247	ENSG00000204475	ENSG00000005059	0.98155	0	0.410342	0	-13.3876	7.14e-41	4.88e-05	0.0594719	+/+
1404	ENSG00000147655	ENSG00000082175	-0.0109771	0.93482	0.955481	0	13.3873	7.17e-41	4.88e-05	0.0594719	0/+
74784057	ENSG00000176919	ENSG00000100453	0.958205	0	0.0216973	0.628035	-13.3844	7.46e-41	4.88e-05	0.0594719	+/0
1406	ENSG00000161681	ENSG00000100884	-0.120428	0.367868	0.944772	0	13.3839	7.51e-41	4.88e-05	0.0594719	0/+
415155	ENSG00000117091	ENSG00000005059	0.982224	0	0.426325	0	-13.3835	7.55e-41	4.88e-05	0.0594719	+/+
50916718	ENSG00000171956	ENSG00000111665	0.955596	0	-0.00909967	0.838999	-13.3834	7.57e-41	4.88e-05	0.0594719	+/0
38360482	ENSG00000206072	ENSG00000249853	0.0214825	0.872832	0.958175	0	13.3833	7.57e-41	4.88e-05	0.0594719	0/+
5724996	ENSG00000072786	ENSG00000092929	0.979371	0	0.363065	0	-13.3823	7.67e-41	4.88e-05	0.0594719	+/+
47834266	ENSG00000249853	ENSG00000172752	-0.0176809	0.895195	0.954808	0	13.3805	7.86e-41	4.89e-05	0.0594719	0/+
16428592	ENSG00000167286	ENSG00000113722	0.967262	0	0.145668	0.00107625	-13.3803	7.88e-41	4.89e-05	0.0594719	+/+
11691463	ENSG00000168081	ENSG00000146410	0.966612	0	0.136227	0.00224448	-13.3778	8.15e-41	4.89e-05	0.0594719	+/+
24244107	ENSG00000042980	ENSG00000065413	0.970783	0	0.202218	5.06e-06	-13.3764	8.31e-41	4.89e-05	0.0594719	+/+
27780604	ENSG00000165066	ENSG00000113722	0.963586	0	0.0934059	0.0366129	-13.3725	8.76e-41	4.89e-05	0.0594719	+/+
1416	ENSG00000136492	ENSG00000129173	0.983895	0	0.467598	0	-13.3706	8.98e-41	4.9e-05	0.0594719	+/+
72100272	ENSG00000118308	ENSG00000091651	0.974866	0	0.275085	3.77e-10	-13.3694	9.13e-41	4.9e-05	0.0594719	+/+
18014387	ENSG00000137473	ENSG00000181291	-0.350244	0.00703325	0.911053	0	13.3675	9.36e-41	4.91e-05	0.0594719	-/+
1419	ENSG00000269113	ENSG00000273706	-0.0200872	0.88103	0.954427	0	13.3672	9.4e-41	4.91e-05	0.0594719	0/+
1420	ENSG00000135960	ENSG00000176749	0.965547	0	0.122239	0.00615261	-13.3655	9.62e-41	4.91e-05	0.0594719	+/+
78198283	ENSG00000144218	ENSG00000198286	0.96355	0	0.0939523	0.0355237	-13.365	9.68e-41	4.91e-05	0.0594719	+/+
42390718	ENSG00000137473	ENSG00000164920	-0.0621964	0.642782	0.95048	0	13.3647	9.72e-41	4.91e-05	0.0594719	0/+
61724505	ENSG00000089199	ENSG00000120057	0.115176	0.389276	0.965038	0	13.3634	9.9e-41	4.91e-05	0.0594719	0/+
1424	ENSG00000161681	ENSG00000147655	-0.0686771	0.608477	0.949825	0	13.3631	9.93e-41	4.91e-05	0.0594719	0/+
1425	ENSG00000164604	ENSG00000204950	-0.0729347	0.586381	0.949397	0	13.3626	1e-40	4.92e-05	0.0594719	0/+
21685087	ENSG00000136286	ENSG00000105639	0.981753	0	0.418033	0	-13.3616	1.01e-40	4.92e-05	0.0594719	+/+
101210267	ENSG00000172782	ENSG00000168298	0.953729	0	-0.0265202	0.5537	-13.3578	1.07e-40	4.92e-05	0.0594719	+/0
1428	ENSG00000137473	ENSG00000106018	-0.191553	0.149742	0.93587	0	13.3552	1.11e-40	4.92e-05	0.0594719	0/+
66345374	ENSG00000105011	ENSG00000110777	0.972661	0	0.237175	7.78e-08	-13.355	1.11e-40	4.93e-05	0.0594719	+/+
60419503	ENSG00000126759	ENSG00000145287	0.982932	0	0.446186	0	-13.355	1.11e-40	4.93e-05	0.0594719	+/+
95427261	ENSG00000170373	ENSG00000162510	0.0172236	0.897892	0.95748	0	13.354	1.12e-40	4.93e-05	0.0594719	0/+
1432	ENSG00000122592	ENSG00000253293	0.499949	6.45e-05	0.985118	0	13.3533	1.13e-40	4.93e-05	0.0594719	+/+
1433	ENSG00000170819	ENSG00000167513	0.957643	0	0.0193463	0.66575	-13.353	1.14e-40	4.93e-05	0.0594719	+/0
8169	ENSG00000234186	ENSG00000197409	0.953469	0	-0.0285056	0.5244	-13.3516	1.16e-40	4.93e-05	0.0594719	+/0
77243009	ENSG00000117322	ENSG00000156970	0.976518	0	0.308932	1.54e-12	-13.3511	1.17e-40	4.93e-05	0.0594719	+/+
55168262	ENSG00000141293	ENSG00000139193	0.970158	0	0.19548	1.05e-05	-13.3502	1.18e-40	4.93e-05	0.0594719	+/+
85882909	ENSG00000127528	ENSG00000168298	0.951042	0	-0.054291	0.225108	-13.3501	1.18e-40	4.94e-05	0.0594719	+/0
71030002	ENSG00000117091	ENSG00000107317	0.972372	0	0.233066	1.32e-07	-13.3482	1.21e-40	4.94e-05	0.0594719	+/+
73405530	ENSG00000055957	ENSG00000068831	0.96974	0	0.188958	2.07e-05	-13.3482	1.21e-40	4.94e-05	0.0594719	+/+
9522348	ENSG00000136732	ENSG00000015475	0.949414	0	-0.0706326	0.114337	-13.3474	1.23e-40	4.94e-05	0.0594719	+/0
1441	ENSG00000136492	ENSG00000066279	0.984135	0	0.476301	0	-13.3451	1.26e-40	4.94e-05	0.0594719	+/+
4214021	ENSG00000181291	ENSG00000162510	-0.0140361	0.916714	0.954685	0	13.345	1.27e-40	4.94e-05	0.0594719	0/+
68294430	ENSG00000171611	ENSG00000184357	0.973602	0	0.255195	6.87e-09	-13.345	1.27e-40	4.94e-05	0.0594719	+/+
53389244	ENSG00000273706	ENSG00000170373	0.00807267	0.952042	0.956583	0	13.3434	1.29e-40	4.94e-05	0.0594719	0/+
1445	ENSG00000161681	ENSG00000103546	-0.0202562	0.880035	0.954092	0	13.342	1.32e-40	4.95e-05	0.0594719	0/+
60576671	ENSG00000128340	ENSG00000141524	0.977881	0	0.337195	8.66e-15	-13.3419	1.32e-40	4.95e-05	0.0594719	+/+
40031132	ENSG00000149781	ENSG00000111348	0.979871	0	0.37876	0	-13.3415	1.33e-40	4.95e-05	0.0594719	+/+
66120932	ENSG00000084628	ENSG00000182272	-0.0295076	0.825965	0.953239	0	13.3408	1.34e-40	4.95e-05	0.0594719	0/+
1449	ENSG00000053747	ENSG00000170465	-0.0534006	0.690543	0.950971	0	13.3386	1.38e-40	4.95e-05	0.0594719	0/+
7588259	ENSG00000113722	ENSG00000168081	0.964834	0	0.115751	0.00951102	-13.3384	1.38e-40	4.95e-05	0.0594719	+/+
16753569	ENSG00000163873	ENSG00000079841	-0.100997	0.450633	0.946163	0	13.3377	1.4e-40	4.95e-05	0.0594719	0/+
61710651	ENSG00000162894	ENSG00000136286	0.972845	0	0.242788	3.73e-08	-13.3373	1.41e-40	4.95e-05	0.0594719	+/+
1453	ENSG00000005073	ENSG00000173406	-0.195991	0.140355	0.934952	0	13.3359	1.43e-40	4.95e-05	0.0594719	0/+
82841854	ENSG00000127528	ENSG00000124575	0.953581	0	-0.0249529	0.577382	-13.3352	1.44e-40	4.96e-05	0.0594719	+/0
1455	ENSG00000155897	ENSG00000173227	0.976246	0	0.306143	2.48e-12	-13.3318	1.51e-40	4.96e-05	0.0594719	+/+
1456	ENSG00000028277	ENSG00000171956	0.961074	0	0.0654218	0.143673	-13.3314	1.52e-40	4.96e-05	0.0594719	+/0
1457	ENSG00000243566	ENSG00000164604	-0.174571	0.189979	0.937603	0	13.3311	1.53e-40	4.96e-05	0.0594719	0/+
1458	ENSG00000173406	ENSG00000253293	0.0122202	0.927458	0.956778	0	13.3304	1.54e-40	4.96e-05	0.0594719	0/+
1459	ENSG00000070193	ENSG00000119125	-0.148085	0.267276	0.940791	0	13.33	1.55e-40	4.97e-05	0.0594719	0/+
29174379	ENSG00000110446	ENSG00000158869	0.978823	0	0.358026	0	-13.3298	1.55e-40	4.97e-05	0.0594719	+/+
1461	ENSG00000166736	ENSG00000161270	0.96793	0	0.163056	0.00024721	-13.3286	1.58e-40	4.97e-05	0.0594719	+/+
98090991	ENSG00000170075	ENSG00000104267	-0.136985	0.305184	0.942043	0	13.3277	1.6e-40	4.97e-05	0.0594719	0/+
59212543	ENSG00000186732	ENSG00000178538	0.570175	2.98e-06	0.987674	0	13.3276	1.6e-40	4.97e-05	0.0594719	+/+
1464	ENSG00000269113	ENSG00000141485	-0.026285	0.844723	0.953355	0	13.3271	1.61e-40	4.97e-05	0.0594719	0/+
1465	ENSG00000171956	ENSG00000013810	0.957356	0	0.0197295	0.659541	-13.326	1.63e-40	4.97e-05	0.0594719	+/0
1466	ENSG00000104833	ENSG00000161681	-0.199442	0.133364	0.934309	0	13.3254	1.65e-40	4.97e-05	0.0594719	0/+
12822116	ENSG00000100721	ENSG00000157542	0.959299	0	0.0438197	0.32766	-13.3239	1.68e-40	4.98e-05	0.0594719	+/0
30428516	ENSG00000121552	ENSG00000100162	0.982003	0	0.428183	0	-13.3235	1.69e-40	4.98e-05	0.0594719	+/+
78571198	ENSG00000123219	ENSG00000079263	0.972634	0	0.240958	4.75e-08	-13.3234	1.69e-40	4.98e-05	0.0594719	+/+
66828503	ENSG00000136286	ENSG00000168071	0.975298	0	0.28925	4.12e-11	-13.3227	1.71e-40	4.98e-05	0.0594719	+/+
1471	ENSG00000093009	ENSG00000196839	0.980175	0	0.387648	0	-13.3223	1.72e-40	4.98e-05	0.0594719	+/+
64736979	ENSG00000186732	ENSG00000170373	0.0226366	0.866061	0.957531	0	13.3203	1.76e-40	4.98e-05	0.0594719	0/+
1473	ENSG00000174950	ENSG00000144119	0.966002	0	0.135226	0.00242021	-13.3201	1.77e-40	4.98e-05	0.0594719	+/+
1474	ENSG00000243566	ENSG00000147655	-0.125564	0.347642	0.943188	0	13.3182	1.81e-40	4.98e-05	0.0594719	0/+
712858	ENSG00000180096	ENSG00000005059	0.978	0	0.342877	2.89e-15	-13.3158	1.87e-40	4.99e-05	0.0594719	+/+
47145695	ENSG00000189377	ENSG00000174015	0.957146	0	0.0188655	0.673572	-13.3144	1.91e-40	4.99e-05	0.0594719	+/0
24005201	ENSG00000103546	ENSG00000162878	0.0518752	0.698956	0.959827	0	13.3139	1.92e-40	4.99e-05	0.0594719	0/+
86207207	ENSG00000144119	ENSG00000187730	0.934745	0	-0.194441	1.17e-05	-13.313	1.94e-40	4.99e-05	0.0594719	+/-
1479	ENSG00000084628	ENSG00000082175	0.255233	0.0531574	0.973365	0	13.3128	1.95e-40	5e-05	0.0594719	0/+
18942477	ENSG00000135439	ENSG00000092929	0.976746	0	0.318403	2.88e-13	-13.3119	1.97e-40	5e-05	0.0594719	+/+
1481	ENSG00000119125	ENSG00000122585	-0.0965804	0.47078	0.946244	0	13.3118	1.98e-40	5e-05	0.0594719	0/+
62816046	ENSG00000168875	ENSG00000170373	-0.0424405	0.751757	0.951652	0	13.3117	1.98e-40	5e-05	0.0594719	0/+
1483	ENSG00000206072	ENSG00000125414	0.955199	0	-0.00340624	0.939378	-13.3113	1.99e-40	5e-05	0.0594719	+/0
85210374	ENSG00000157542	ENSG00000197520	0.961264	0	0.0709558	0.112685	-13.3099	2.03e-40	5e-05	0.0594719	+/0
1485	ENSG00000205542	ENSG00000131650	0.973431	0	0.25683	5.46e-09	-13.3096	2.03e-40	5e-05	0.0594719	+/+
1486	ENSG00000077274	ENSG00000180287	0.086767	0.51722	0.962442	0	13.3087	2.06e-40	5e-05	0.0594719	0/+
92663752	ENSG00000143119	ENSG00000206432	0.959556	0	0.0495546	0.268254	-13.3061	2.13e-40	5e-05	0.0594719	+/0
86014068	ENSG00000100721	ENSG00000113722	0.966835	0	0.149914	0.000762174	-13.3034	2.21e-40	5.01e-05	0.0594719	+/+
42467584	ENSG00000136286	ENSG00000143119	0.977642	0	0.337289	8.44e-15	-13.3029	2.23e-40	5.01e-05	0.0594719	+/+
1490	ENSG00000173698	ENSG00000180287	-0.00978189	0.941904	0.954527	0	13.3026	2.24e-40	5.01e-05	0.0594719	0/+
77176833	ENSG00000186732	ENSG00000167419	-0.00560191	0.96671	0.954894	0	13.3023	2.24e-40	5.01e-05	0.0594719	0/+
20145329	ENSG00000184293	ENSG00000113722	0.971646	0	0.22712	2.77e-07	-13.2998	2.32e-40	5.01e-05	0.0594719	+/+
59685308	ENSG00000157119	ENSG00000138347	0.993562	0	0.639314	0	-13.2988	2.35e-40	5.02e-05	0.0594719	+/+
65309734	ENSG00000129993	ENSG00000198286	0.980488	0	0.397653	0	-13.2956	2.45e-40	5.02e-05	0.0594719	+/+
87673310	ENSG00000103811	ENSG00000162511	0.96049	0	0.0629614	0.159385	-13.2954	2.46e-40	5.03e-05	0.0594719	+/0
1496	ENSG00000180448	ENSG00000103811	0.965534	0	0.132416	0.00298225	-13.2914	2.6e-40	5.03e-05	0.0594719	+/+
5337068	ENSG00000100079	ENSG00000214128	0.956798	0	0.0180008	0.68773	-13.2914	2.6e-40	5.03e-05	0.0594719	+/0
92623329	ENSG00000072818	ENSG00000141524	0.967339	0	0.159188	0.000347495	-13.2913	2.6e-40	5.03e-05	0.0594719	+/+
1499	ENSG00000147647	ENSG00000204616	-0.00366781	0.9782	0.954897	0	13.289	2.68e-40	5.03e-05	0.0594719	0/+
90732524	ENSG00000111348	ENSG00000180353	0.981183	0	0.41383	0	-13.2882	2.71e-40	5.04e-05	0.0594719	+/+
90041492	ENSG00000205542	ENSG00000177721	0.976909	0	0.324615	9.3e-14	-13.2881	2.71e-40	5.04e-05	0.0594719	+/+
4475777	ENSG00000101842	ENSG00000182866	0.960503	0	0.0642017	0.15131	-13.2878	2.73e-40	5.04e-05	0.0594719	+/0
1503	ENSG00000077274	ENSG00000204950	-0.175195	0.188375	0.936769	0	13.2874	2.74e-40	5.04e-05	0.0594719	0/+
1504	ENSG00000186854	ENSG00000121380	0.971811	0	0.231598	1.59e-07	-13.2874	2.74e-40	5.04e-05	0.0594719	+/+
60470545	ENSG00000197520	ENSG00000070031	0.965759	0	0.136349	0.00222392	-13.2866	2.77e-40	5.04e-05	0.0594719	+/+
1506	ENSG00000127564	ENSG00000171956	0.956351	0	0.013445	0.764023	-13.2865	2.77e-40	5.04e-05	0.0594719	+/0
1507	ENSG00000115163	ENSG00000166803	0.982691	0	0.448357	0	-13.2862	2.78e-40	5.04e-05	0.0594719	+/+
75637265	ENSG00000004468	ENSG00000141524	0.955233	0	0.000578092	0.989702	-13.286	2.79e-40	5.04e-05	0.0594719	+/0
1509	ENSG00000007312	ENSG00000161888	0.979373	0	0.374938	0	-13.2859	2.8e-40	5.04e-05	0.0594719	+/+
1510	ENSG00000126583	ENSG00000173698	0.0986105	0.46146	0.963067	0	13.2848	2.84e-40	5.04e-05	0.0594719	0/+
17418947	ENSG00000136286	ENSG00000089820	0.97865	0	0.360226	0	-13.2832	2.9e-40	5.05e-05	0.0594719	+/+
1512	ENSG00000105048	ENSG00000101210	0.971014	0	0.219026	7.4e-07	-13.281	2.98e-40	5.05e-05	0.0594719	+/+
9173967	ENSG00000101842	ENSG00000188404	0.96569	0	0.136224	0.00224508	-13.2802	3.01e-40	5.05e-05	0.0594719	+/+
76928	ENSG00000171956	ENSG00000146410	0.959531	0	0.0529386	0.23689	-13.2801	3.02e-40	5.05e-05	0.0594719	+/0
44647151	ENSG00000182183	ENSG00000168081	0.965686	0	0.136255	0.00223983	-13.2796	3.04e-40	5.05e-05	0.0594719	+/+
23550630	ENSG00000172782	ENSG00000070031	0.955658	0	0.00645816	0.885348	-13.279	3.07e-40	5.05e-05	0.0594719	+/0
83100995	ENSG00000197409	ENSG00000145287	0.953824	0	-0.0140936	0.753001	-13.2776	3.12e-40	5.05e-05	0.0594719	+/0
1518	ENSG00000080986	ENSG00000051180	0.988849	0	0.607751	0	-13.2769	3.15e-40	5.06e-05	0.0594719	+/+
72864420	ENSG00000103811	ENSG00000020633	0.953048	0	-0.0225082	0.61524	-13.2769	3.15e-40	5.06e-05	0.0594719	+/0
55809326	ENSG00000100285	ENSG00000142494	-0.338172	0.00942162	0.911177	0	13.2763	3.18e-40	5.06e-05	0.0594719	-/+
17880555	ENSG00000187821	ENSG00000177359	-0.219383	0.0980002	0.930653	0	13.2749	3.23e-40	5.06e-05	0.0594719	0/+
1522	ENSG00000206075	ENSG00000170454	-0.076116	0.570111	0.947829	0	13.2748	3.24e-40	5.06e-05	0.0594719	0/+
1523	ENSG00000111863	ENSG00000070190	0.952452	0	-0.0285576	0.523644	-13.274	3.28e-40	5.06e-05	0.0594719	+/0
58934616	ENSG00000163631	ENSG00000171557	0.0220965	0.869228	0.956917	0	13.2725	3.34e-40	5.06e-05	0.0594719	0/+
1525	ENSG00000168875	ENSG00000077274	0.0436952	0.744663	0.9587	0	13.2722	3.35e-40	5.06e-05	0.0594719	0/+
86833570	ENSG00000163618	ENSG00000104267	-0.0964902	0.471196	0.945661	0	13.2721	3.36e-40	5.06e-05	0.0594719	0/+
25860992	ENSG00000187608	ENSG00000100162	0.967097	0	0.158225	0.000377782	-13.2718	3.37e-40	5.06e-05	0.0594719	+/+
97377630	ENSG00000213889	ENSG00000182183	0.96783	0	0.169731	0.000134899	-13.2692	3.49e-40	5.06e-05	0.0594719	+/+
82526917	ENSG00000182557	ENSG00000055957	0.969872	0	0.202106	5.13e-06	-13.2676	3.57e-40	5.07e-05	0.0594719	+/+
1530	ENSG00000089327	ENSG00000121380	0.967665	0	0.167442	0.00016648	-13.2675	3.57e-40	5.07e-05	0.0594719	+/+
576773	ENSG00000206432	ENSG00000188452	0.959076	0	0.0490563	0.273102	-13.2673	3.58e-40	5.07e-05	0.0594719	+/0
1532	ENSG00000100626	ENSG00000077274	-0.074563	0.578027	0.94786	0	13.266	3.64e-40	5.07e-05	0.0594719	0/+
23570198	ENSG00000243566	ENSG00000100314	-0.0039473	0.97654	0.954574	0	13.2652	3.68e-40	5.07e-05	0.0594719	0/+
97623818	ENSG00000167513	ENSG00000089685	0.974455	0	0.281288	1.45e-10	-13.2642	3.73e-40	5.07e-05	0.0594719	+/+
29999066	ENSG00000139193	ENSG00000103653	0.973395	0	0.262534	2.42e-09	-13.2617	3.86e-40	5.08e-05	0.0594719	+/+
74959864	ENSG00000172782	ENSG00000124575	0.951432	0	-0.0375585	0.401543	-13.2609	3.9e-40	5.08e-05	0.0594719	+/0
71111624	ENSG00000079841	ENSG00000078399	-0.139735	0.295484	0.940623	0	13.2597	3.96e-40	5.08e-05	0.0594719	0/+
1538	ENSG00000162894	ENSG00000101842	0.960321	0	0.0666037	0.136561	-13.2543	4.26e-40	5.08e-05	0.0594719	+/0
95400562	ENSG00000178538	ENSG00000142494	-0.304901	0.0199535	0.916756	0	13.2536	4.3e-40	5.09e-05	0.0594719	-/+
97431	ENSG00000146285	ENSG00000072858	0.974236	0	0.278782	2.14e-10	-13.2529	4.34e-40	5.09e-05	0.0594719	+/+
101859664	ENSG00000136286	ENSG00000181847	0.976847	0	0.327955	5.02e-14	-13.2523	4.38e-40	5.09e-05	0.0594719	+/+
1542	ENSG00000171956	ENSG00000051180	0.96005	0	0.0635151	0.155741	-13.2517	4.41e-40	5.1e-05	0.0594719	+/0
1543	ENSG00000111863	ENSG00000197993	0.953749	0	-0.0112011	0.802513	-13.2514	4.43e-40	5.1e-05	0.0594719	+/0
60946650	ENSG00000204397	ENSG00000107317	0.965393	0	0.136158	0.00225618	-13.2498	4.52e-40	5.1e-05	0.0594719	+/+
93712152	ENSG00000178538	ENSG00000100285	0.283176	0.0312435	0.974452	0	13.2494	4.55e-40	5.1e-05	0.0594719	+/+
74487364	ENSG00000205542	ENSG00000145088	0.976959	0	0.330614	3.04e-14	-13.2485	4.6e-40	5.1e-05	0.0594719	+/+
83936022	ENSG00000168875	ENSG00000115596	-0.0163488	0.903052	0.953218	0	13.2466	4.72e-40	5.1e-05	0.0594719	0/+
18358555	ENSG00000143171	ENSG00000062096	0.943596	0	-0.111732	0.0123321	-13.2456	4.78e-40	5.11e-05	0.0594719	+/-
1549	ENSG00000104879	ENSG00000168530	0.999797	0	0.64382	0	-13.2449	4.83e-40	5.11e-05	0.0594719	+/+
70389317	ENSG00000101210	ENSG00000163380	0.96674	0	0.156831	0.000426042	-13.2433	4.93e-40	5.11e-05	0.0594719	+/+
1551	ENSG00000126583	ENSG00000180875	0.00344648	0.979516	0.954949	0	13.243	4.95e-40	5.11e-05	0.0594719	0/+
1552	ENSG00000172867	ENSG00000131650	0.947789	0	-0.0715236	0.109829	-13.2395	5.19e-40	5.11e-05	0.0594719	+/0
38771773	ENSG00000068831	ENSG00000072858	0.973282	0	0.263511	2.1e-09	-13.2392	5.21e-40	5.12e-05	0.0594719	+/+
1554	ENSG00000174697	ENSG00000182676	0.9562	0	0.0184448	0.680446	-13.2388	5.24e-40	5.12e-05	0.0594719	+/0
65890629	ENSG00000125354	ENSG00000198286	0.98981	0	0.638844	0	-13.238	5.29e-40	5.12e-05	0.0594719	+/+
1556	ENSG00000161270	ENSG00000171956	0.959143	0	0.0540742	0.226969	-13.2378	5.31e-40	5.12e-05	0.0594719	+/0
92452541	ENSG00000243566	ENSG00000162510	0.0555393	0.67881	0.959248	0	13.2367	5.39e-40	5.12e-05	0.0594719	0/+
1558	ENSG00000170075	ENSG00000082175	-0.0442217	0.741693	0.950463	0	13.2366	5.39e-40	5.12e-05	0.0594719	0/+
1559	ENSG00000131650	ENSG00000204475	0.965773	0	0.143569	0.00127216	-13.2362	5.43e-40	5.12e-05	0.0594719	+/+
41626603	ENSG00000141968	ENSG00000139193	0.971636	0	0.235534	9.61e-08	-13.236	5.44e-40	5.12e-05	0.0594719	+/+
68359102	ENSG00000111348	ENSG00000127561	0.964868	0	0.130695	0.00338292	-13.2351	5.51e-40	5.12e-05	0.0594719	+/+
4610353	ENSG00000205542	ENSG00000087237	0.935675	0	-0.176572	7.08e-05	-13.235	5.51e-40	5.13e-05	0.0594719	+/-
1563	ENSG00000103811	ENSG00000123329	0.956962	0	0.0281263	0.529936	-13.2337	5.6e-40	5.13e-05	0.0594719	+/0
1564	ENSG00000111863	ENSG00000136573	0.954959	0	0.00497471	0.911559	-13.2331	5.65e-40	5.13e-05	0.0594719	+/0
532747	ENSG00000187848	ENSG00000163501	-0.0234044	0.861562	0.952387	0	13.2328	5.68e-40	5.13e-05	0.0594719	0/+
75912894	ENSG00000066923	ENSG00000083454	0.980032	0	0.395415	0	-13.2322	5.72e-40	5.13e-05	0.0594719	+/+
88074729	ENSG00000196542	ENSG00000134363	0.334922	0.0101741	0.977071	0	13.2319	5.74e-40	5.13e-05	0.0594719	+/+
32592	ENSG00000103811	ENSG00000125910	0.953896	0	-0.00626061	0.888832	-13.2282	6.03e-40	5.13e-05	0.0594719	+/0
1569	ENSG00000160932	ENSG00000130755	0.96541	0	0.139624	0.00173164	-13.2268	6.14e-40	5.14e-05	0.0594719	+/+
1570	ENSG00000135451	ENSG00000051180	0.987502	0	0.575356	0	-13.2242	6.36e-40	5.14e-05	0.0594719	+/+
1571	ENSG00000122025	ENSG00000135960	0.965494	0	0.141225	0.00152937	-13.224	6.38e-40	5.14e-05	0.0594719	+/+
52420556	ENSG00000137571	ENSG00000110777	0.977276	0	0.340132	4.88e-15	-13.2224	6.51e-40	5.14e-05	0.0594719	+/+
11371190	ENSG00000104814	ENSG00000141293	0.981905	0	0.43767	0	-13.2221	6.55e-40	5.15e-05	0.0594719	+/+
1574	ENSG00000166736	ENSG00000154839	0.961545	0	0.0872206	0.0510446	-13.2208	6.65e-40	5.15e-05	0.0594719	+/0
12747410	ENSG00000166736	ENSG00000127074	0.966594	0	0.15792	0.000387907	-13.2198	6.75e-40	5.15e-05	0.0594719	+/+
7757889	ENSG00000164604	ENSG00000120903	0.159189	0.232641	0.966678	0	13.2196	6.76e-40	5.15e-05	0.0594719	0/+
1577	ENSG00000104833	ENSG00000147724	-0.147991	0.267582	0.938945	0	13.218	6.91e-40	5.15e-05	0.0594719	0/+
1578	ENSG00000117009	ENSG00000130475	0.980069	0	0.397961	0	-13.2174	6.96e-40	5.15e-05	0.0594719	+/+
38646552	ENSG00000121552	ENSG00000176919	0.946253	0	-0.0831545	0.0629105	-13.2171	6.99e-40	5.15e-05	0.0594719	+/0
2977718	ENSG00000058335	ENSG00000205784	0.951245	0	-0.033308	0.45695	-13.2171	6.99e-40	5.16e-05	0.0594719	+/0
68831205	ENSG00000171241	ENSG00000091651	0.979104	0	0.377804	0	-13.2164	7.05e-40	5.16e-05	0.0594719	+/+
1582	ENSG00000213889	ENSG00000139194	0.958026	0	0.0434072	0.332239	-13.216	7.09e-40	5.16e-05	0.0594719	+/0
73872215	ENSG00000205002	ENSG00000142494	-0.266325	0.0433031	0.922409	0	13.2158	7.11e-40	5.16e-05	0.0594719	-/+
79105941	ENSG00000137571	ENSG00000150867	0.971123	0	0.229637	2.03e-07	-13.2158	7.11e-40	5.16e-05	0.0594719	+/+
73312773	ENSG00000153044	ENSG00000100721	0.975278	0	0.302765	4.42e-12	-13.2157	7.12e-40	5.16e-05	0.0594719	+/+
93161449	ENSG00000107317	ENSG00000197520	0.965291	0	0.139455	0.00175438	-13.2156	7.13e-40	5.16e-05	0.0594719	+/+
1587	ENSG00000100079	ENSG00000234186	0.953141	0	-0.0127781	0.775407	-13.2155	7.14e-40	5.16e-05	0.0594719	+/0
33812980	ENSG00000130755	ENSG00000181218	0.941609	0	-0.125014	0.00507553	-13.2149	7.19e-40	5.16e-05	0.0594719	+/-
1589	ENSG00000186854	ENSG00000105255	0.976037	0	0.317199	3.57e-13	-13.2144	7.25e-40	5.16e-05	0.0594719	+/+
91210204	ENSG00000187821	ENSG00000261594	-0.207056	0.118874	0.931226	0	13.2143	7.25e-40	5.16e-05	0.0594719	0/+
1591	ENSG00000135905	ENSG00000135960	0.955519	0	0.0142252	0.750771	-13.213	7.39e-40	5.16e-05	0.0594719	+/0
77551028	ENSG00000136286	ENSG00000122986	0.968908	0	0.194226	1.2e-05	-13.2128	7.4e-40	5.16e-05	0.0594719	+/+
1593	ENSG00000269113	ENSG00000103546	0.0997028	0.456487	0.962395	0	13.2124	7.45e-40	5.16e-05	0.0594719	0/+
53446033	ENSG00000214128	ENSG00000145287	0.955282	0	0.0116566	0.794657	-13.212	7.48e-40	5.16e-05	0.0594719	+/0
76588	ENSG00000137571	ENSG00000198624	0.964885	0	0.134248	0.00260374	-13.2114	7.54e-40	5.16e-05	0.0594719	+/+
96409129	ENSG00000181617	ENSG00000157542	0.96267	0	0.10384	0.0200855	-13.2093	7.76e-40	5.16e-05	0.0594719	+/+
1597	ENSG00000100884	ENSG00000204950	-0.0942411	0.481642	0.944917	0	13.207	8e-40	5.17e-05	0.0594719	0/+
1598	ENSG00000093009	ENSG00000013810	0.983962	0	0.487286	0	-13.2059	8.11e-40	5.17e-05	0.0594719	+/+
90964362	ENSG00000111863	ENSG00000143119	0.954869	0	0.00786622	0.860582	-13.2055	8.15e-40	5.17e-05	0.0594719	+/0
77008241	ENSG00000187848	ENSG00000100314	-0.0922218	0.491125	0.94511	0	13.2053	8.18e-40	5.17e-05	0.0594719	0/+
20909306	ENSG00000086696	ENSG00000070031	0.957682	0	0.0407821	0.362334	-13.2052	8.18e-40	5.17e-05	0.0594719	+/0
27012764	ENSG00000042980	ENSG00000185245	0.969178	0	0.199732	6.64e-06	-13.2036	8.36e-40	5.17e-05	0.0594719	+/+
1603	ENSG00000187848	ENSG00000126583	-0.0105885	0.937123	0.953155	0	13.2012	8.64e-40	5.18e-05	0.0594719	0/+
1604	ENSG00000128340	ENSG00000103811	0.96739	0	0.172487	0.000104342	-13.2007	8.7e-40	5.18e-05	0.0594719	+/+
1605	ENSG00000111245	ENSG00000101210	0.967411	0	0.172831	0.000101024	-13.2005	8.72e-40	5.18e-05	0.0594719	+/+
14260810	ENSG00000131650	ENSG00000132744	0.9659	0	0.150389	0.000732863	-13.2004	8.73e-40	5.18e-05	0.0594719	+/+
4113656	ENSG00000141293	ENSG00000126860	0.985122	0	0.516325	0	-13.199	8.89e-40	5.18e-05	0.0594719	+/+
41447592	ENSG00000173698	ENSG00000162510	0.123851	0.35431	0.964023	0	13.1989	8.9e-40	5.18e-05	0.0594719	0/+
68926069	ENSG00000086696	ENSG00000168298	0.956009	0	0.0221691	0.620577	-13.1969	9.14e-40	5.18e-05	0.0594719	+/0
90708706	ENSG00000213889	ENSG00000107317	0.955096	0	0.0117998	0.792192	-13.196	9.25e-40	5.19e-05	0.0594719	+/0
87259842	ENSG00000112799	ENSG00000182183	0.980962	0	0.41985	0	-13.1954	9.32e-40	5.19e-05	0.0594719	+/+
71669386	ENSG00000198821	ENSG00000141524	0.963161	0	0.112514	0.0117315	-13.195	9.38e-40	5.19e-05	0.0594719	+/+
1613	ENSG00000135426	ENSG00000058335	0.947067	0	-0.0722103	0.10645	-13.1948	9.4e-40	5.19e-05	0.0594719	+/0
6032248	ENSG00000042980	ENSG00000129993	0.966624	0	0.161842	0.000275335	-13.1946	9.42e-40	5.19e-05	0.0594719	+/+
34847732	ENSG00000168918	ENSG00000185811	0.994412	0	0.648023	0	-13.1942	9.48e-40	5.19e-05	0.0594719	+/+
96561360	ENSG00000151702	ENSG00000050344	0.951627	0	-0.025635	0.567017	-13.1914	9.83e-40	5.19e-05	0.0594719	+/0
67242974	ENSG00000145287	ENSG00000169442	0.981618	0	0.434883	0	-13.1904	9.96e-40	5.2e-05	0.0594719	+/+
3068876	ENSG00000128285	ENSG00000163501	-0.112358	0.401061	0.942659	0	13.1903	9.97e-40	5.2e-05	0.0594719	0/+
49389842	ENSG00000271605	ENSG00000141524	0.973926	0	0.281389	1.43e-10	-13.1903	9.98e-40	5.2e-05	0.0594719	+/+
1620	ENSG00000089012	ENSG00000103811	0.952827	0	-0.0123526	0.782696	-13.1885	1.02e-39	5.2e-05	0.0594719	+/0
1097177	ENSG00000214128	ENSG00000176919	0.953633	0	-0.00350058	0.937702	-13.1883	1.03e-39	5.2e-05	0.0594719	+/0
61988135	ENSG00000243566	ENSG00000100285	-0.11435	0.392711	0.942372	0	13.1865	1.05e-39	5.2e-05	0.0594719	0/+
84189908	ENSG00000129437	ENSG00000162510	-0.0415887	0.756584	0.950027	0	13.1864	1.05e-39	5.21e-05	0.0594719	0/+
45058858	ENSG00000186732	ENSG00000142494	-0.186327	0.161385	0.933489	0	13.1844	1.08e-39	5.21e-05	0.0594719	0/+
39983727	ENSG00000185507	ENSG00000102970	0.962713	0	0.10791	0.015676	-13.1844	1.08e-39	5.21e-05	0.0594719	+/+
38180739	ENSG00000177721	ENSG00000168081	0.968775	0	0.196376	9.52e-06	-13.1818	1.12e-39	5.21e-05	0.0594719	+/+
1627	ENSG00000179059	ENSG00000204950	-0.0903598	0.499954	0.94494	0	13.1809	1.13e-39	5.21e-05	0.0594719	0/+
1628	ENSG00000026559	ENSG00000101842	0.951848	0	-0.0215354	0.630602	-13.179	1.16e-39	5.22e-05	0.0594719	+/0
198218	ENSG00000204397	ENSG00000168081	0.968515	0	0.193019	1.36e-05	-13.1767	1.2e-39	5.22e-05	0.0594719	+/+
1630	ENSG00000170075	ENSG00000204950	-0.0928019	0.488391	0.944607	0	13.1764	1.2e-39	5.22e-05	0.0594719	0/+
1631	ENSG00000081985	ENSG00000243978	-0.284921	0.0301734	0.918473	0	13.1761	1.2e-39	5.22e-05	0.0594719	-/+
25590526	ENSG00000185269	ENSG00000165794	0.0406186	0.762093	0.95732	0	13.1758	1.21e-39	5.22e-05	0.0594719	0/+
98311497	ENSG00000178538	ENSG00000167419	-0.119549	0.371401	0.941567	0	13.1733	1.25e-39	5.23e-05	0.0594719	0/+
25408494	ENSG00000141485	ENSG00000142494	-0.2434	0.0656039	0.925106	0	13.1726	1.26e-39	5.23e-05	0.0594719	0/+
73237168	ENSG00000130475	ENSG00000198286	0.992184	0	0.649944	0	-13.1708	1.29e-39	5.23e-05	0.0594719	+/+
1529621	ENSG00000186854	ENSG00000132681	0.966849	0	0.168618	0.000149476	-13.1699	1.31e-39	5.24e-05	0.0594719	+/+
1637	ENSG00000082175	ENSG00000164604	-0.0263981	0.844062	0.951262	0	13.1696	1.31e-39	5.24e-05	0.0594719	0/+
57189572	ENSG00000170373	ENSG00000120903	-0.0699235	0.601971	0.94692	0	13.1686	1.33e-39	5.24e-05	0.0594719	0/+
20723786	ENSG00000113722	ENSG00000177455	0.9664	0	0.162257	0.000265387	-13.1677	1.35e-39	5.24e-05	0.0594719	+/+
7632101	ENSG00000172794	ENSG00000141293	0.986198	0	0.546689	0	-13.1671	1.36e-39	5.24e-05	0.0594719	+/+
1523611	ENSG00000127824	ENSG00000168081	0.955367	0	0.0191516	0.668914	-13.1661	1.38e-39	5.24e-05	0.0594719	+/0
1015417	ENSG00000123219	ENSG00000166501	0.956969	0	0.0379856	0.396206	-13.1649	1.4e-39	5.24e-05	0.0594719	+/0
32672039	ENSG00000128322	ENSG00000174015	0.951928	0	-0.0183558	0.681905	-13.1626	1.44e-39	5.25e-05	0.0594719	+/0
79000997	ENSG00000144218	ENSG00000185811	0.965242	0	0.14614	0.00103615	-13.1626	1.44e-39	5.25e-05	0.0594719	+/+
69529956	ENSG00000176788	ENSG00000145088	0.959822	0	0.0733658	0.100952	-13.1616	1.46e-39	5.25e-05	0.0594719	+/0
64557294	ENSG00000091583	ENSG00000180210	0.0350858	0.79373	0.956681	0	13.1613	1.47e-39	5.25e-05	0.0594719	0/+
9442746	ENSG00000173698	ENSG00000140807	0.189189	0.154929	0.968116	0	13.1596	1.5e-39	5.25e-05	0.0594719	0/+
32449815	ENSG00000166736	ENSG00000152253	0.961993	0	0.101864	0.0225918	-13.1588	1.51e-39	5.25e-05	0.0594719	+/+
102267188	ENSG00000168081	ENSG00000178999	0.967903	0	0.186055	2.78e-05	-13.1587	1.52e-39	5.26e-05	0.0594719	+/+
32104807	ENSG00000147655	ENSG00000140807	0.332643	0.0107324	0.976475	0	13.1586	1.52e-39	5.26e-05	0.0594719	+/+
34809330	ENSG00000126583	ENSG00000167419	-0.000911828	0.99458	0.953475	0	13.1578	1.54e-39	5.26e-05	0.0594719	0/+
4601687	ENSG00000111863	ENSG00000188404	0.958547	0	0.0580537	0.19454	-13.1576	1.54e-39	5.26e-05	0.0594719	+/0
32574346	ENSG00000140368	ENSG00000172116	0.970219	0	0.22265	4.79e-07	-13.1576	1.54e-39	5.26e-05	0.0594719	+/+
1654	ENSG00000103546	ENSG00000204950	0.018064	0.892938	0.955165	0	13.1574	1.54e-39	5.26e-05	0.0594719	0/+
72900245	ENSG00000136490	ENSG00000107317	0.971253	0	0.23981	5.52e-08	-13.1562	1.57e-39	5.26e-05	0.0594719	+/+
1656	ENSG00000269113	ENSG00000185269	0.0188964	0.888035	0.95522	0	13.156	1.57e-39	5.26e-05	0.0594719	0/+
28601954	ENSG00000172794	ENSG00000188452	0.98918	0	0.627758	0	-13.1557	1.58e-39	5.26e-05	0.0594719	+/+
1658	ENSG00000112303	ENSG00000088325	0.98466	0	0.509534	0	-13.1554	1.58e-39	5.26e-05	0.0594719	+/+
1659	ENSG00000100079	ENSG00000239961	0.991859	0	0.65123	0	-13.1551	1.59e-39	5.26e-05	0.0594719	+/+
46646343	ENSG00000140479	ENSG00000188162	0.0188949	0.888044	0.955179	0	13.1527	1.64e-39	5.26e-05	0.0594719	0/+
50902137	ENSG00000105246	ENSG00000141293	0.975132	0	0.308179	1.75e-12	-13.1527	1.64e-39	5.26e-05	0.0594719	+/+
1662	ENSG00000205542	ENSG00000150556	0.95883	0	0.0622761	0.163984	-13.1524	1.65e-39	5.26e-05	0.0594719	+/0
74256125	ENSG00000131650	ENSG00000066923	0.961734	0	0.0994563	0.0260079	-13.1516	1.67e-39	5.27e-05	0.0594719	+/+
1664	ENSG00000175063	ENSG00000167513	0.973228	0	0.274211	4.31e-10	-13.1509	1.68e-39	5.27e-05	0.0594719	+/+
1665	ENSG00000243566	ENSG00000106018	-0.0945791	0.480065	0.94401	0	13.1502	1.7e-39	5.27e-05	0.0594719	0/+
1666	ENSG00000104938	ENSG00000183908	0.0694938	0.60421	0.959362	0	13.1481	1.74e-39	5.27e-05	0.0594719	0/+
81588666	ENSG00000174950	ENSG00000174015	0.948167	0	-0.0547527	0.221183	-13.1473	1.76e-39	5.27e-05	0.0594719	+/0
18779208	ENSG00000130475	ENSG00000166501	0.967839	0	0.186788	2.58e-05	-13.1462	1.79e-39	5.27e-05	0.0594719	+/+
1669	ENSG00000058335	ENSG00000123329	0.950333	0	-0.0326362	0.466084	-13.1455	1.81e-39	5.28e-05	0.0594719	+/0
93313848	ENSG00000206432	ENSG00000205784	0.957609	0	0.0485589	0.278001	-13.1442	1.84e-39	5.28e-05	0.0594719	+/0
32364658	ENSG00000093009	ENSG00000121211	0.990989	0	0.652208	0	-13.1431	1.86e-39	5.28e-05	0.0594719	+/+
1672	ENSG00000197893	ENSG00000157119	0.998309	0	0.652592	0	-13.1384	1.98e-39	5.28e-05	0.0594719	+/+
19276881	ENSG00000167083	ENSG00000015475	0.957841	0	0.0522291	0.243242	-13.1381	1.99e-39	5.29e-05	0.0594719	+/0
1674	ENSG00000072818	ENSG00000103811	0.95346	0	0.00202685	0.963905	-13.1359	2.05e-39	5.29e-05	0.0594719	+/0
99586197	ENSG00000105048	ENSG00000129170	0.985287	0	0.526964	0	-13.1356	2.06e-39	5.29e-05	0.0594719	+/+
1946540	ENSG00000103811	ENSG00000104894	0.956035	0	0.0312621	0.485075	-13.135	2.08e-39	5.29e-05	0.0594719	+/0
1677	ENSG00000160932	ENSG00000196839	0.956201	0	0.0335372	0.453857	-13.1326	2.14e-39	5.3e-05	0.0594719	+/0
101262238	ENSG00000126759	ENSG00000107317	0.96932	0	0.211765	1.73e-06	-13.1317	2.17e-39	5.3e-05	0.0594719	+/+
54771001	ENSG00000173762	ENSG00000141524	0.965496	0	0.15416	0.00053486	-13.1311	2.18e-39	5.3e-05	0.0594719	+/+
1680	ENSG00000100365	ENSG00000150556	0.967947	0	0.190668	1.73e-05	-13.1299	2.22e-39	5.3e-05	0.0594719	+/+
95553940	ENSG00000111863	ENSG00000010671	0.953971	0	0.00855078	0.84859	-13.1298	2.22e-39	5.3e-05	0.0594719	+/0
1682	ENSG00000171956	ENSG00000175063	0.956456	0	0.0369354	0.409404	-13.1296	2.23e-39	5.3e-05	0.0594719	+/0
1683	ENSG00000111863	ENSG00000086730	0.950571	0	-0.0279009	0.53324	-13.1295	2.23e-39	5.3e-05	0.0594719	+/0
1684	ENSG00000172551	ENSG00000077274	0.0324368	0.808999	0.95606	0	13.1288	2.25e-39	5.3e-05	0.0594719	0/+
1685	ENSG00000100079	ENSG00000171611	0.9859	0	0.543075	0	-13.1278	2.28e-39	5.31e-05	0.0594719	+/+
211726	ENSG00000214128	ENSG00000188828	-0.0579778	0.665525	0.947554	0	13.1276	2.29e-39	5.31e-05	0.0594719	0/+
30036185	ENSG00000141485	ENSG00000121005	-0.299445	0.0223991	0.914821	0	13.1269	2.31e-39	5.31e-05	0.0594719	-/+
95225622	ENSG00000221946	ENSG00000107317	0.967444	0	0.1835	3.59e-05	-13.1265	2.32e-39	5.31e-05	0.0594719	+/+
51060708	ENSG00000102970	ENSG00000197520	0.962474	0	0.113023	0.0113544	-13.125	2.37e-39	5.31e-05	0.0594719	+/+
46385014	ENSG00000136286	ENSG00000130592	0.977475	0	0.356221	2.22e-16	-13.1249	2.37e-39	5.31e-05	0.0594719	+/+
11060712	ENSG00000118308	ENSG00000169679	0.981537	0	0.440636	0	-13.1248	2.37e-39	5.31e-05	0.0594719	+/+
39972125	ENSG00000204397	ENSG00000181218	0.944985	0	-0.081991	0.0666969	-13.1245	2.38e-39	5.31e-05	0.0594719	+/0
27565744	ENSG00000111863	ENSG00000126860	0.952985	0	-0.00149043	0.973454	-13.1241	2.4e-39	5.31e-05	0.0594719	+/0
81188983	ENSG00000180875	ENSG00000140807	0.0193571	0.885324	0.95486	0	13.1239	2.4e-39	5.31e-05	0.0594719	0/+
23853108	ENSG00000111348	ENSG00000141524	0.974539	0	0.301137	5.82e-12	-13.1232	2.42e-39	5.31e-05	0.0594719	+/+
40201609	ENSG00000180448	ENSG00000139193	0.969789	0	0.220396	6.29e-07	-13.123	2.43e-39	5.31e-05	0.0594719	+/+
75991809	ENSG00000197142	ENSG00000078081	0.957309	0	0.0480387	0.283187	-13.1226	2.45e-39	5.32e-05	0.0594719	+/0
77688193	ENSG00000126583	ENSG00000181291	0.0129925	0.922887	0.954271	0	13.122	2.46e-39	5.32e-05	0.0594719	0/+
101965155	ENSG00000180875	ENSG00000178538	-0.111349	0.405329	0.941681	0	13.1219	2.47e-39	5.32e-05	0.0594719	0/+
54135194	ENSG00000185269	ENSG00000182272	0.0251889	0.851122	0.955333	0	13.1208	2.5e-39	5.32e-05	0.0594719	0/+
1701	ENSG00000161681	ENSG00000106018	-0.0129975	0.922857	0.951867	0	13.1204	2.52e-39	5.32e-05	0.0594719	0/+
100332562	ENSG00000144485	ENSG00000196260	0.947864	0	-0.0537721	0.229579	-13.1193	2.55e-39	5.32e-05	0.0594719	+/0
1703	ENSG00000146755	ENSG00000106031	-0.119952	0.369779	0.940639	0	13.1191	2.56e-39	5.32e-05	0.0594719	0/+
1704	ENSG00000105011	ENSG00000171956	0.951755	0	-0.0135983	0.761413	-13.1162	2.66e-39	5.32e-05	0.0594719	+/0
133352	ENSG00000165066	ENSG00000168081	0.965443	0	0.155535	0.000475948	-13.1157	2.68e-39	5.33e-05	0.0594719	+/+
1706	ENSG00000168509	ENSG00000174697	0.95819	0	0.0601939	0.178568	-13.1117	2.82e-39	5.33e-05	0.0594719	+/0
102539473	ENSG00000197993	ENSG00000141524	0.952262	0	-0.00755229	0.866093	-13.1117	2.82e-39	5.33e-05	0.0594719	+/0
64269522	ENSG00000143228	ENSG00000171241	0.987739	0	0.59232	0	-13.1109	2.85e-39	5.33e-05	0.0594719	+/+
42085608	ENSG00000144218	ENSG00000145416	0.964229	0	0.139157	0.00179518	-13.1098	2.89e-39	5.34e-05	0.0594719	+/+
1710	ENSG00000137473	ENSG00000273706	0.0134224	0.920343	0.954153	0	13.1098	2.89e-39	5.34e-05	0.0594719	0/+
403879	ENSG00000168421	ENSG00000005059	0.982053	0	0.453907	0	-13.1086	2.94e-39	5.34e-05	0.0594719	+/+
16373450	ENSG00000111863	ENSG00000020633	0.950018	0	-0.0306005	0.494366	-13.1084	2.95e-39	5.34e-05	0.0594719	+/0
87944279	ENSG00000145386	ENSG00000171241	0.992479	0	0.655063	0	-13.108	2.96e-39	5.34e-05	0.0594719	+/+
94846822	ENSG00000172551	ENSG00000171864	-0.143483	0.282589	0.937621	0	13.1076	2.98e-39	5.34e-05	0.0594719	0/+
451549	ENSG00000104783	ENSG00000198624	0.938896	0	-0.13293	0.00287131	-13.1069	3.01e-39	5.34e-05	0.0594719	+/-
52926060	ENSG00000122035	ENSG00000157542	0.9461	0	-0.0690249	0.122839	-13.1068	3.01e-39	5.34e-05	0.0594719	+/0
74706005	ENSG00000241106	ENSG00000141524	0.968225	0	0.19813	7.89e-06	-13.1065	3.02e-39	5.34e-05	0.0594719	+/+
70214454	ENSG00000206432	ENSG00000188404	0.957981	0	0.0584344	0.191625	-13.1062	3.03e-39	5.34e-05	0.0594719	+/0
58192202	ENSG00000157542	ENSG00000107317	0.951041	0	-0.0196961	0.660081	-13.1061	3.04e-39	5.35e-05	0.0594719	+/0
48774683	ENSG00000131650	ENSG00000177455	0.964513	0	0.143712	0.00125784	-13.1057	3.05e-39	5.35e-05	0.0594719	+/+
15769105	ENSG00000172724	ENSG00000113722	0.965742	0	0.161266	0.000289685	-13.1055	3.06e-39	5.35e-05	0.0594719	+/+
1722	ENSG00000171956	ENSG00000117399	0.955228	0	0.0262465	0.557802	-13.1049	3.09e-39	5.35e-05	0.0594719	+/0
67234836	ENSG00000141485	ENSG00000165794	0.0338207	0.801013	0.955886	0	13.1048	3.09e-39	5.35e-05	0.0594719	0/+
31359691	ENSG00000171956	ENSG00000152253	0.961725	0	0.105945	0.0176865	-13.1046	3.1e-39	5.35e-05	0.0594719	+/+
1725	ENSG00000132704	ENSG00000042980	0.971338	0	0.248156	1.81e-08	-13.1043	3.11e-39	5.35e-05	0.0594719	+/+
1726	ENSG00000148204	ENSG00000180287	-0.0255782	0.848848	0.950414	0	13.1017	3.22e-39	5.35e-05	0.0594719	0/+
97225508	ENSG00000184293	ENSG00000182183	0.979818	0	0.406676	0	-13.0998	3.3e-39	5.35e-05	0.0594719	+/+
4425460	ENSG00000042980	ENSG00000185404	0.967467	0	0.187543	2.39e-05	-13.0996	3.31e-39	5.36e-05	0.0594719	+/+
94248344	ENSG00000196090	ENSG00000140807	0.166822	0.21071	0.966069	0	13.0996	3.31e-39	5.36e-05	0.0594719	0/+
62502495	ENSG00000183908	ENSG00000182566	0.0533491	0.690827	0.957478	0	13.0993	3.32e-39	5.36e-05	0.0594719	0/+
54593917	ENSG00000091583	ENSG00000113905	-0.0249937	0.852263	0.950437	0	13.0992	3.33e-39	5.36e-05	0.0594719	0/+
1732	ENSG00000183624	ENSG00000100526	0.970032	0	0.227617	2.61e-07	-13.0984	3.36e-39	5.36e-05	0.0594719	+/+
1733	ENSG00000166736	ENSG00000132185	0.967623	0	0.190162	1.83e-05	-13.0976	3.4e-39	5.36e-05	0.0594719	+/+
52752937	ENSG00000243566	ENSG00000205002	-0.108909	0.415761	0.941567	0	13.0974	3.41e-39	5.36e-05	0.0594719	0/+
1735	ENSG00000271605	ENSG00000123329	0.977276	0	0.355829	2.22e-16	-13.0967	3.44e-39	5.36e-05	0.0594719	+/+
1736	ENSG00000117399	ENSG00000167513	0.966343	0	0.171278	0.000116851	-13.0964	3.45e-39	5.36e-05	0.0594719	+/+
41408327	ENSG00000105246	ENSG00000023892	0.98103	0	0.43286	0	-13.0962	3.46e-39	5.36e-05	0.0594719	+/+
87387206	ENSG00000167286	ENSG00000182183	0.982576	0	0.467076	0	-13.0961	3.47e-39	5.36e-05	0.0594719	+/+
1739	ENSG00000172551	ENSG00000180875	-0.0650014	0.627838	0.94636	0	13.0959	3.48e-39	5.36e-05	0.0594719	0/+
25770248	ENSG00000162892	ENSG00000102970	0.963812	0	0.135363	0.00239539	-13.0956	3.49e-39	5.36e-05	0.0594719	+/+
74769448	ENSG00000182183	ENSG00000083454	0.982055	0	0.455526	0	-13.0947	3.53e-39	5.36e-05	0.0594719	+/+
47235585	ENSG00000136286	ENSG00000182866	0.973042	0	0.278377	2.28e-10	-13.0944	3.54e-39	5.37e-05	0.0594719	+/+
99607678	ENSG00000074370	ENSG00000141524	0.937224	0	-0.144737	0.00115944	-13.0936	3.58e-39	5.37e-05	0.0594719	+/-
82076016	ENSG00000135443	ENSG00000165643	-0.0875775	0.513299	0.943869	0	13.0915	3.68e-39	5.37e-05	0.0594719	0/+
1745	ENSG00000183624	ENSG00000157456	0.972233	0	0.265063	1.68e-09	-13.0901	3.75e-39	5.37e-05	0.0594719	+/+
100433995	ENSG00000171956	ENSG00000165480	0.954783	0	0.0233215	0.602525	-13.0899	3.76e-39	5.37e-05	0.0594719	+/0
1747	ENSG00000196839	ENSG00000167513	0.959457	0	0.0790202	0.0772186	-13.0891	3.8e-39	5.37e-05	0.0594719	+/0
1748	ENSG00000171611	ENSG00000131650	0.964943	0	0.152218	0.0006296	-13.0882	3.85e-39	5.37e-05	0.0594719	+/+
1749	ENSG00000175643	ENSG00000117399	0.960269	0	0.0895314	0.0451771	-13.0873	3.89e-39	5.38e-05	0.0594719	+/+
29485352	ENSG00000130303	ENSG00000103490	0.982856	0	0.474432	0	-13.0871	3.9e-39	5.38e-05	0.0594719	+/+
51212378	ENSG00000205542	ENSG00000113722	0.959684	0	0.0821956	0.066018	-13.0868	3.92e-39	5.38e-05	0.0594719	+/0
1752	ENSG00000112303	ENSG00000165304	0.984416	0	0.511016	0	-13.0853	4e-39	5.38e-05	0.0594719	+/+
1753	ENSG00000170075	ENSG00000180287	0.337284	0.0096224	0.97623	0	13.0848	4.02e-39	5.38e-05	0.0594719	+/+
47508860	ENSG00000172586	ENSG00000129235	0.977654	0	0.364683	0	-13.0848	4.02e-39	5.38e-05	0.0594719	+/+
27294754	ENSG00000187608	ENSG00000100453	0.961809	0	0.10987	0.0138731	-13.0846	4.03e-39	5.38e-05	0.0594719	+/+
41509577	ENSG00000137473	ENSG00000100285	-0.105322	0.431377	0.94177	0	13.0845	4.04e-39	5.38e-05	0.0594719	0/+
31606563	ENSG00000172023	ENSG00000172752	-0.12028	0.368464	0.94003	0	13.0844	4.04e-39	5.38e-05	0.0594719	0/+
1758	ENSG00000137473	ENSG00000074211	-0.144837	0.278026	0.937052	0	13.0844	4.05e-39	5.38e-05	0.0594719	0/+
64789356	ENSG00000140961	ENSG00000196139	0.369694	0.004288	0.977903	0	13.0839	4.07e-39	5.38e-05	0.0594719	+/+
1760	ENSG00000173762	ENSG00000103811	0.952793	0	0.00218094	0.961163	-13.0835	4.09e-39	5.38e-05	0.0594719	+/0
85087302	ENSG00000268089	ENSG00000143643	-0.103921	0.437564	0.94191	0	13.0833	4.1e-39	5.38e-05	0.0594719	0/+
87525783	ENSG00000111863	ENSG00000079263	0.95168	0	-0.00964053	0.829572	-13.0828	4.13e-39	5.38e-05	0.0594719	+/0
102298768	ENSG00000186827	ENSG00000186891	0.984459	0	0.512326	0	-13.0828	4.13e-39	5.38e-05	0.0594719	+/+
54616745	ENSG00000163219	ENSG00000136286	0.97015	0	0.231851	1.54e-07	-13.081	4.23e-39	5.38e-05	0.0594719	+/+
78447204	ENSG00000148204	ENSG00000100314	0.0247395	0.853749	0.954764	0	13.0784	4.38e-39	5.39e-05	0.0594719	0/+
30368785	ENSG00000054356	ENSG00000134443	0.975587	0	0.326191	6.97e-14	-13.0775	4.43e-39	5.39e-05	0.0594719	+/+
14767589	ENSG00000166736	ENSG00000085840	0.958371	0	0.0675056	0.131317	-13.0756	4.54e-39	5.39e-05	0.0594719	+/0
2099609	ENSG00000188404	ENSG00000072858	0.971199	0	0.249739	1.46e-08	-13.0752	4.57e-39	5.4e-05	0.0594719	+/+
1769	ENSG00000213889	ENSG00000182557	0.966143	0	0.171336	0.000116218	-13.0747	4.59e-39	5.4e-05	0.0594719	+/+
63044694	ENSG00000205542	ENSG00000130303	0.976109	0	0.336282	1.02e-14	-13.0747	4.6e-39	5.4e-05	0.0594719	+/+
15389498	ENSG00000020633	ENSG00000072858	0.973335	0	0.286121	6.79e-11	-13.0743	4.62e-39	5.4e-05	0.0594719	+/+
37363917	ENSG00000186854	ENSG00000159958	0.970501	0	0.238496	6.55e-08	-13.0738	4.65e-39	5.4e-05	0.0594719	+/+
97912258	ENSG00000271605	ENSG00000206432	0.954656	0	0.0244274	0.585427	-13.072	4.76e-39	5.4e-05	0.0594719	+/0
1774	ENSG00000171956	ENSG00000166803	0.95461	0	0.0240346	0.591474	-13.0711	4.82e-39	5.4e-05	0.0594719	+/0
29336208	ENSG00000124664	ENSG00000144485	0.9453	0	-0.071269	0.111102	-13.0694	4.93e-39	5.4e-05	0.0594719	+/0
100664857	ENSG00000141524	ENSG00000129993	0.942902	0	-0.0930785	0.0372788	-13.0686	4.98e-39	5.41e-05	0.0594719	+/-
9749166	ENSG00000185507	ENSG00000234965	0.97374	0	0.294207	1.84e-11	-13.0666	5.11e-39	5.41e-05	0.0594719	+/+
1778	ENSG00000173991	ENSG00000174697	0.957616	0	0.0597559	0.181755	-13.0657	5.17e-39	5.41e-05	0.0594719	+/0
95449492	ENSG00000203760	ENSG00000107317	0.960137	0	0.0910671	0.0415997	-13.0644	5.26e-39	5.41e-05	0.0594719	+/+
1780	ENSG00000176890	ENSG00000140451	0.968585	0	0.209703	2.19e-06	-13.0623	5.41e-39	5.42e-05	0.0594719	+/+
66441769	ENSG00000103811	ENSG00000111348	0.962792	0	0.126126	0.00469386	-13.0621	5.42e-39	5.42e-05	0.0594719	+/+
73554130	ENSG00000160593	ENSG00000072858	0.96652	0	0.178704	5.76e-05	-13.0613	5.48e-39	5.42e-05	0.0594719	+/+
38848635	ENSG00000100314	ENSG00000186479	0.00274257	0.983699	0.952538	0	13.0602	5.56e-39	5.42e-05	0.0594719	0/+
27892265	ENSG00000197409	ENSG00000100162	0.965407	0	0.162794	0.000253035	-13.0596	5.6e-39	5.42e-05	0.0594719	+/+
13366755	ENSG00000168918	ENSG00000166501	0.978983	0	0.39438	0	-13.0587	5.67e-39	5.42e-05	0.0594719	+/+
101643018	ENSG00000198624	ENSG00000138623	0.965811	0	0.168825	0.000146657	-13.058	5.72e-39	5.43e-05	0.0594719	+/+
98397498	ENSG00000168875	ENSG00000182272	0.0021136	0.987437	0.952427	0	13.0562	5.86e-39	5.43e-05	0.0594719	0/+
1592604	ENSG00000168081	ENSG00000127561	0.96495	0	0.156814	0.000426652	-13.0558	5.89e-39	5.43e-05	0.0594719	+/+
39970446	ENSG00000015285	ENSG00000139193	0.971634	0	0.259608	3.69e-09	-13.0552	5.93e-39	5.43e-05	0.0594719	+/+
1961276	ENSG00000103811	ENSG00000182866	0.953089	0	0.00955921	0.830988	-13.0543	6.01e-39	5.43e-05	0.0594719	+/0
64222680	ENSG00000130812	ENSG00000107317	0.963407	0	0.135548	0.00236229	-13.0543	6.01e-39	5.43e-05	0.0594719	+/+
1792	ENSG00000147724	ENSG00000273706	0.00196329	0.98833	0.952384	0	13.054	6.03e-39	5.43e-05	0.0594719	0/+
1793	ENSG00000179059	ENSG00000170075	0.068681	0.608456	0.958211	0	13.0535	6.07e-39	5.43e-05	0.0594719	0/+
1794	ENSG00000166736	ENSG00000142945	0.957801	0	0.0637472	0.154232	-13.0533	6.08e-39	5.43e-05	0.0594719	+/0
1795	ENSG00000125354	ENSG00000058335	0.949059	0	-0.0325118	0.467785	-13.0532	6.09e-39	5.43e-05	0.0594719	+/0
1796	ENSG00000170075	ENSG00000180875	-0.136641	0.306411	0.937527	0	13.053	6.11e-39	5.43e-05	0.0594719	0/+
498149	ENSG00000070190	ENSG00000198624	0.975022	0	0.319058	2.56e-13	-13.0519	6.19e-39	5.43e-05	0.0594719	+/+
52199126	ENSG00000147655	ENSG00000100285	0.144907	0.277791	0.96403	0	13.0487	6.47e-39	5.44e-05	0.0594719	0/+
42904563	ENSG00000144119	ENSG00000143171	0.943685	0	-0.0829217	0.0636537	-13.0466	6.65e-39	5.44e-05	0.0594719	+/0
1800	ENSG00000147724	ENSG00000180287	0.0417633	0.755594	0.955852	0	13.046	6.69e-39	5.45e-05	0.0594719	0/+
1801	ENSG00000103811	ENSG00000211772	0.951866	0	-0.00240509	0.957175	-13.0458	6.72e-39	5.45e-05	0.0594719	+/0
1802	ENSG00000074317	ENSG00000135443	-0.130873	0.327471	0.938109	0	13.0457	6.73e-39	5.45e-05	0.0594719	0/+
1803	ENSG00000198520	ENSG00000186854	0.968484	0	0.210539	1.99e-06	-13.0447	6.81e-39	5.45e-05	0.0594719	+/+
64607978	ENSG00000127528	ENSG00000109321	0.955877	0	0.0423292	0.344397	-13.0441	6.86e-39	5.45e-05	0.0594719	+/0
262158	ENSG00000105889	ENSG00000234965	0.964202	0	0.147943	0.000895525	-13.044	6.88e-39	5.45e-05	0.0594719	+/+
23612406	ENSG00000196839	ENSG00000113722	0.966583	0	0.182022	4.16e-05	-13.0439	6.88e-39	5.45e-05	0.0594719	+/+
101446234	ENSG00000107317	ENSG00000075884	0.966859	0	0.18628	2.72e-05	-13.0426	7e-39	5.45e-05	0.0594719	+/+
19076112	ENSG00000051341	ENSG00000156970	0.986147	0	0.557851	0	-13.0411	7.14e-39	5.45e-05	0.0594719	+/+
52544134	ENSG00000105889	ENSG00000083454	0.967464	0	0.195693	1.02e-05	-13.0397	7.27e-39	5.46e-05	0.0594719	+/+
60369671	ENSG00000185303	ENSG00000119714	-0.0812011	0.544549	0.943767	0	13.0397	7.27e-39	5.46e-05	0.0594719	0/+
15320856	ENSG00000136286	ENSG00000124191	0.957924	0	0.0672172	0.132977	-13.0393	7.32e-39	5.46e-05	0.0594719	+/0
1812	ENSG00000105409	ENSG00000146112	0.946941	0	-0.0513322	0.251441	-13.0387	7.37e-39	5.46e-05	0.0594719	+/0
27753802	ENSG00000146670	ENSG00000121211	0.990014	0	0.660681	0	-13.0383	7.4e-39	5.46e-05	0.0594719	+/+
18780971	ENSG00000166851	ENSG00000091651	0.982282	0	0.466924	0	-13.038	7.44e-39	5.46e-05	0.0594719	+/+
55991748	ENSG00000187608	ENSG00000168298	0.951589	0	-0.00404652	0.928011	-13.0366	7.58e-39	5.46e-05	0.0594719	+/0
18376009	ENSG00000107317	ENSG00000177455	0.970218	0	0.239023	6.12e-08	-13.0357	7.67e-39	5.47e-05	0.0594719	+/+
13184968	ENSG00000166736	ENSG00000162897	0.966125	0	0.176699	6.99e-05	-13.0339	7.85e-39	5.47e-05	0.0594719	+/+
1818	ENSG00000100626	ENSG00000074211	0.0342456	0.798565	0.955044	0	13.0338	7.86e-39	5.47e-05	0.0594719	0/+
81742304	ENSG00000170373	ENSG00000164920	0.128717	0.335571	0.96269	0	13.0337	7.87e-39	5.47e-05	0.0594719	0/+
1820	ENSG00000101210	ENSG00000239474	0.966117	0	0.176625	7.04e-05	-13.0336	7.88e-39	5.47e-05	0.0594719	+/+
1821	ENSG00000140968	ENSG00000172867	0.976587	0	0.350506	6.66e-16	-13.0332	7.92e-39	5.47e-05	0.0594719	+/+
62262278	ENSG00000168530	ENSG00000156885	0.997477	0	0.661135	0	-13.0327	7.98e-39	5.47e-05	0.0594719	+/+
65605839	ENSG00000040731	ENSG00000164451	0.0561451	0.675501	0.956907	0	13.0316	8.09e-39	5.47e-05	0.0594719	0/+
16508708	ENSG00000186854	ENSG00000055957	0.955126	0	0.0358236	0.423656	-13.0292	8.34e-39	5.47e-05	0.0594719	+/0
88430521	ENSG00000144218	ENSG00000150867	0.953265	0	0.0151887	0.734505	-13.0282	8.46e-39	5.48e-05	0.0594719	+/0
1826	ENSG00000128218	ENSG00000176788	0.958172	0	0.0721548	0.10672	-13.0256	8.75e-39	5.48e-05	0.0594719	+/0
28354545	ENSG00000181218	ENSG00000119865	0.918396	0	-0.265531	1.57e-09	-13.025	8.82e-39	5.49e-05	0.0594719	+/-
9077016	ENSG00000137473	ENSG00000178538	-0.000759957	0.995483	0.951735	0	13.0244	8.89e-39	5.49e-05	0.0594719	0/+
1829	ENSG00000134594	ENSG00000103811	0.951074	0	-0.00764853	0.864403	-13.0238	8.96e-39	5.49e-05	0.0594719	+/0
1830	ENSG00000125354	ENSG00000130475	0.983319	0	0.491972	0	-13.0232	9.04e-39	5.49e-05	0.0594719	+/+
1831	ENSG00000171956	ENSG00000269404	0.957901	0	0.0692795	0.12146	-13.0227	9.08e-39	5.49e-05	0.0594719	+/0
38418170	ENSG00000103811	ENSG00000137265	0.93638	0	-0.141619	0.00148308	-13.0227	9.1e-39	5.49e-05	0.0594719	+/-
1833	ENSG00000128322	ENSG00000099822	0.952277	0	0.00540918	0.903871	-13.0216	9.22e-39	5.49e-05	0.0594719	+/0
27534472	ENSG00000141524	ENSG00000104894	0.965352	0	0.167333	0.00016814	-13.0211	9.29e-39	5.49e-05	0.0594719	+/+
35349779	ENSG00000123219	ENSG00000206432	0.951275	0	-0.00511515	0.909073	-13.0208	9.32e-39	5.5e-05	0.0594719	+/0
1836	ENSG00000171956	ENSG00000135451	0.954463	0	0.0295953	0.508661	-13.0203	9.38e-39	5.5e-05	0.0594719	+/0
1837	ENSG00000156127	ENSG00000167513	0.962999	0	0.135101	0.00244291	-13.0178	9.69e-39	5.5e-05	0.0594719	+/+
1838	ENSG00000167286	ENSG00000131650	0.963698	0	0.144772	0.0011562	-13.0168	9.83e-39	5.5e-05	0.0594719	+/+
1839	ENSG00000105246	ENSG00000150556	0.955719	0	0.0445134	0.320053	-13.0159	9.94e-39	5.5e-05	0.0594719	+/0
1840	ENSG00000171564	ENSG00000171560	0.642611	5.38e-08	0.989287	0	13.0158	9.94e-39	5.5e-05	0.0594719	+/+
37015254	ENSG00000172724	ENSG00000055957	0.964943	0	0.162415	0.000261696	-13.0146	1.01e-38	5.5e-05	0.0594719	+/+
1842	ENSG00000167083	ENSG00000103811	0.950387	0	-0.0132612	0.767156	-13.013	1.03e-38	5.51e-05	0.0594719	+/0
1843	ENSG00000100365	ENSG00000089327	0.979524	0	0.410897	0	-13.0127	1.04e-38	5.51e-05	0.0594719	+/+
86987522	ENSG00000068831	ENSG00000214402	0.972087	0	0.272847	5.3e-10	-13.0123	1.04e-38	5.51e-05	0.0594719	+/+
16356448	ENSG00000185697	ENSG00000156970	0.976727	0	0.355808	2.22e-16	-13.0119	1.05e-38	5.51e-05	0.0594719	+/+
81000234	ENSG00000132819	ENSG00000107317	0.963242	0	0.13938	0.00176458	-13.0107	1.06e-38	5.51e-05	0.0594719	+/+
1847	ENSG00000213889	ENSG00000196839	0.960254	0	0.100146	0.0249872	-13.0105	1.07e-38	5.51e-05	0.0594719	+/+
1848	ENSG00000170075	ENSG00000129437	-0.16063	0.228385	0.933713	0	13.0102	1.07e-38	5.51e-05	0.0594719	0/+
93001304	ENSG00000162892	ENSG00000145287	0.982262	0	0.469934	0	-13.0069	1.12e-38	5.51e-05	0.0594719	+/+
64670859	ENSG00000126860	ENSG00000141524	0.96385	0	0.148312	0.000869016	-13.0063	1.13e-38	5.52e-05	0.0594719	+/+
74940345	ENSG00000107317	ENSG00000167414	0.961827	0	0.121239	0.00658876	-13.0051	1.14e-38	5.52e-05	0.0594719	+/+
87224766	ENSG00000181617	ENSG00000107317	0.969379	0	0.229843	1.98e-07	-13.0048	1.15e-38	5.52e-05	0.0594719	+/+
97133622	ENSG00000105889	ENSG00000145287	0.967403	0	0.199574	6.75e-06	-13.0046	1.15e-38	5.52e-05	0.0594719	+/+
1854	ENSG00000185269	ENSG00000167654	-0.055584	0.678566	0.945966	0	13.0029	1.18e-38	5.53e-05	0.0594719	0/+
91516534	ENSG00000243566	ENSG00000182272	-0.114025	0.394063	0.939414	0	13.0027	1.18e-38	5.53e-05	0.0594719	0/+
91555773	ENSG00000176919	ENSG00000100162	0.962987	0	0.137122	0.00209734	-13.0021	1.19e-38	5.53e-05	0.0594719	+/+
9967521	ENSG00000166803	ENSG00000132744	0.965464	0	0.171567	0.000113737	-13.002	1.19e-38	5.53e-05	0.0594719	+/+
64896952	ENSG00000140030	ENSG00000136286	0.971361	0	0.26219	2.55e-09	-13.0015	1.2e-38	5.53e-05	0.0594719	+/+
1859	ENSG00000187848	ENSG00000172551	-0.0582981	0.663787	0.945657	0	13.0014	1.2e-38	5.53e-05	0.0594719	0/+
95138082	ENSG00000168875	ENSG00000181291	-0.0409236	0.76036	0.947442	0	12.9996	1.23e-38	5.53e-05	0.0594719	0/+
98521861	ENSG00000103811	ENSG00000241106	0.957375	0	0.0662472	0.138677	-12.9995	1.23e-38	5.53e-05	0.0594719	+/0
1862	ENSG00000077522	ENSG00000174697	0.958874	0	0.0845556	0.0585883	-12.9986	1.25e-38	5.53e-05	0.0594719	+/0
1863	ENSG00000234186	ENSG00000127528	0.942927	0	-0.0829618	0.0635251	-12.9984	1.25e-38	5.54e-05	0.0594719	+/0
1864	ENSG00000160224	ENSG00000122136	0.953876	0	0.0261543	0.559187	-12.9984	1.25e-38	5.54e-05	0.0594719	+/0
16171867	ENSG00000164604	ENSG00000167419	-0.158852	0.233645	0.933694	0	12.9963	1.28e-38	5.54e-05	0.0594719	0/+
1866	ENSG00000104833	ENSG00000243566	-0.116633	0.383265	0.938977	0	12.9952	1.3e-38	5.54e-05	0.0594719	0/+
1867	ENSG00000137473	ENSG00000172551	-0.0760578	0.570406	0.943618	0	12.9937	1.33e-38	5.54e-05	0.0594719	0/+
1868	ENSG00000256618	ENSG00000124664	0.946797	0	-0.0462455	0.301566	-12.993	1.34e-38	5.54e-05	0.0594719	+/0
38608687	ENSG00000073754	ENSG00000136011	-0.202749	0.126915	0.927529	0	12.9917	1.36e-38	5.54e-05	0.0594719	0/+
40512446	ENSG00000131650	ENSG00000182183	0.970089	0	0.242867	3.69e-08	-12.9916	1.37e-38	5.55e-05	0.0594719	+/+
87948071	ENSG00000147724	ENSG00000100285	-0.132241	0.322397	0.937008	0	12.9915	1.37e-38	5.55e-05	0.0594719	0/+
71878346	ENSG00000121552	ENSG00000196747	0.947204	0	-0.042078	0.34727	-12.9914	1.37e-38	5.55e-05	0.0594719	+/0
76935112	ENSG00000145287	ENSG00000157542	0.960871	0	0.110838	0.0130519	-12.9906	1.38e-38	5.55e-05	0.0594719	+/+
1874	ENSG00000043462	ENSG00000197142	0.980582	0	0.435575	0	-12.9897	1.4e-38	5.55e-05	0.0594719	+/+
100615990	ENSG00000181218	ENSG00000154589	0.950051	0	-0.0133427	0.765766	-12.9892	1.41e-38	5.55e-05	0.0594719	+/0
1758994	ENSG00000111863	ENSG00000205784	0.949585	0	-0.017977	0.688121	-12.9883	1.43e-38	5.55e-05	0.0594719	+/0
56255921	ENSG00000111348	ENSG00000172116	0.961907	0	0.124667	0.00520008	-12.9882	1.43e-38	5.55e-05	0.0594719	+/+
18193135	ENSG00000130475	ENSG00000129993	0.974267	0	0.313681	6.68e-13	-12.9879	1.43e-38	5.55e-05	0.0594719	+/+
697316	ENSG00000172782	ENSG00000234965	0.951489	0	0.00192495	0.965719	-12.9871	1.45e-38	5.55e-05	0.0594719	+/0
1880	ENSG00000170075	ENSG00000168875	0.337376	0.00960136	0.975569	0	12.9864	1.46e-38	5.55e-05	0.0594719	+/+
1881	ENSG00000137975	ENSG00000186847	0.125639	0.347351	0.96195	0	12.9853	1.48e-38	5.56e-05	0.0594719	0/+
1882	ENSG00000186854	ENSG00000137101	0.970118	0	0.244225	3.08e-08	-12.9848	1.49e-38	5.56e-05	0.0594719	+/+
77141673	ENSG00000204475	ENSG00000182183	0.979503	0	0.413771	0	-12.9846	1.5e-38	5.56e-05	0.0594719	+/+
74608872	ENSG00000145681	ENSG00000143171	0.94866	0	-0.0267688	0.549989	-12.9845	1.5e-38	5.56e-05	0.0594719	+/0
29478927	ENSG00000165828	ENSG00000182272	0.0466492	0.728046	0.955506	0	12.9835	1.52e-38	5.56e-05	0.0594719	0/+
84725568	ENSG00000147724	ENSG00000205002	-0.152951	0.251695	0.934211	0	12.9823	1.54e-38	5.56e-05	0.0594719	0/+
60652747	ENSG00000119715	ENSG00000140479	-0.0064311	0.961786	0.950619	0	12.9818	1.55e-38	5.56e-05	0.0594719	0/+
72205158	ENSG00000271605	ENSG00000100060	0.966909	0	0.195431	1.05e-05	-12.9811	1.57e-38	5.57e-05	0.0594719	+/+
84045520	ENSG00000189377	ENSG00000187730	0.91029	0	-0.305207	2.92e-12	-12.9809	1.57e-38	5.57e-05	0.0594719	+/-
553357	ENSG00000167513	ENSG00000168081	0.958227	0	0.0792623	0.0763136	-12.98	1.59e-38	5.57e-05	0.0594719	+/0
1891	ENSG00000130475	ENSG00000167895	0.980355	0	0.431931	0	-12.98	1.59e-38	5.57e-05	0.0594719	+/+
9908678	ENSG00000122862	ENSG00000102970	0.966829	0	0.194408	1.17e-05	-12.9799	1.59e-38	5.57e-05	0.0594719	+/+
1893	ENSG00000271605	ENSG00000104814	0.967762	0	0.208462	2.52e-06	-12.979	1.61e-38	5.57e-05	0.0594719	+/+
1894	ENSG00000170819	ENSG00000205542	0.956719	0	0.0615045	0.169281	-12.9781	1.63e-38	5.57e-05	0.0594719	+/0
1895	ENSG00000145681	ENSG00000174950	0.942516	0	-0.0837535	0.0610315	-12.9781	1.63e-38	5.57e-05	0.0594719	+/0
40890125	ENSG00000135960	ENSG00000109684	0.958715	0	0.0856757	0.055312	-12.9768	1.66e-38	5.57e-05	0.0594719	+/0
1897	ENSG00000168875	ENSG00000159337	-0.0407271	0.761477	0.947109	0	12.9754	1.69e-38	5.58e-05	0.0594719	0/+
48640050	ENSG00000149781	ENSG00000136286	0.975703	0	0.341275	4e-15	-12.975	1.7e-38	5.58e-05	0.0594719	+/+
22621362	ENSG00000042980	ENSG00000145416	0.971255	0	0.264089	1.93e-09	-12.974	1.72e-38	5.58e-05	0.0594719	+/+
64951144	ENSG00000112799	ENSG00000145088	0.991568	0	0.665872	0	-12.9731	1.74e-38	5.58e-05	0.0594719	+/+
65206315	ENSG00000163501	ENSG00000170373	0.0691034	0.606248	0.957283	0	12.9716	1.77e-38	5.59e-05	0.0594719	0/+
1902	ENSG00000168961	ENSG00000150782	0.981794	0	0.46359	0	-12.9715	1.77e-38	5.59e-05	0.0594719	+/+
58849686	ENSG00000042980	ENSG00000111913	0.965676	0	0.178963	5.62e-05	-12.9703	1.8e-38	5.59e-05	0.0594719	+/+
26794967	ENSG00000126583	ENSG00000080824	0.957823	0	0.0757786	0.0901977	-12.9701	1.81e-38	5.59e-05	0.0594719	+/0
250988	ENSG00000240505	ENSG00000168081	0.968629	0	0.222884	4.66e-07	-12.97	1.81e-38	5.59e-05	0.0594719	+/+
1906	ENSG00000186854	ENSG00000168421	0.972435	0	0.284306	9.05e-11	-12.9697	1.82e-38	5.59e-05	0.0594719	+/+
1907	ENSG00000124772	ENSG00000104783	0.962638	0	0.137063	0.00210685	-12.9689	1.84e-38	5.59e-05	0.0594719	+/+
83347121	ENSG00000101210	ENSG00000240045	0.964097	0	0.156956	0.000421466	-12.9686	1.84e-38	5.59e-05	0.0594719	+/+
31983977	ENSG00000172867	ENSG00000102970	0.949593	0	-0.015089	0.736182	-12.9686	1.84e-38	5.59e-05	0.0594719	+/0
96340020	ENSG00000120694	ENSG00000140403	0.968718	0	0.224513	3.82e-07	-12.968	1.86e-38	5.59e-05	0.0594719	+/+
29781890	ENSG00000134339	ENSG00000144485	0.943356	0	-0.0747146	0.0948211	-12.9673	1.87e-38	5.59e-05	0.0594719	+/0
45983924	ENSG00000172116	ENSG00000027869	0.967195	0	0.201694	5.36e-06	-12.9663	1.9e-38	5.6e-05	0.0594719	+/+
1913	ENSG00000136490	ENSG00000103811	0.954038	0	0.0325271	0.467576	-12.9662	1.9e-38	5.6e-05	0.0594719	+/0
65074392	ENSG00000043462	ENSG00000078081	0.961181	0	0.11832	0.00802411	-12.9658	1.91e-38	5.6e-05	0.0594719	+/+
1915	ENSG00000181617	ENSG00000132329	0.953571	0	0.0276708	0.536623	-12.964	1.96e-38	5.6e-05	0.0594719	+/0
200768	ENSG00000134594	ENSG00000127561	0.974069	0	0.313377	7.05e-13	-12.963	1.98e-38	5.6e-05	0.0594719	+/+
89655418	ENSG00000084628	ENSG00000167419	0.0417445	0.7557	0.954815	0	12.9626	1.99e-38	5.6e-05	0.0594719	0/+
1176846	ENSG00000103355	ENSG00000181291	-0.17799	0.181313	0.93048	0	12.9625	2e-38	5.6e-05	0.0594719	0/+
66339926	ENSG00000125354	ENSG00000136286	0.969326	0	0.234735	1.06e-07	-12.9623	2e-38	5.6e-05	0.0594719	+/+
1920	ENSG00000243566	ENSG00000168875	0.0293418	0.826928	0.953699	0	12.9622	2.01e-38	5.61e-05	0.0594719	0/+
21755730	ENSG00000110934	ENSG00000092929	0.980727	0	0.441803	0	-12.962	2.01e-38	5.61e-05	0.0594719	+/+
88540051	ENSG00000163618	ENSG00000181291	0.0451063	0.73671	0.955092	0	12.9611	2.03e-38	5.61e-05	0.0594719	0/+
14872992	ENSG00000107223	ENSG00000129235	0.972254	0	0.282542	1.19e-10	-12.9599	2.06e-38	5.61e-05	0.0594719	+/+
1924	ENSG00000213889	ENSG00000172724	0.960526	0	0.110735	0.0131375	-12.9598	2.07e-38	5.61e-05	0.0594719	+/+
1925	ENSG00000080986	ENSG00000166803	0.979651	0	0.419763	0	-12.9595	2.08e-38	5.61e-05	0.0594719	+/+
88793358	ENSG00000111863	ENSG00000188452	0.950489	0	-0.00459265	0.918327	-12.9594	2.08e-38	5.61e-05	0.0594719	+/0
1927	ENSG00000100626	ENSG00000147655	0.121769	0.362522	0.961375	0	12.9592	2.08e-38	5.61e-05	0.0594719	0/+
1928	ENSG00000172578	ENSG00000140525	0.978233	0	0.391571	0	-12.9573	2.14e-38	5.61e-05	0.0594719	+/+
27922693	ENSG00000159753	ENSG00000092929	0.980625	0	0.440304	0	-12.9565	2.16e-38	5.61e-05	0.0594719	+/+
88071659	ENSG00000239961	ENSG00000185507	0.970338	0	0.251648	1.12e-08	-12.9556	2.18e-38	5.62e-05	0.0594719	+/+
1931	ENSG00000171956	ENSG00000106462	0.955384	0	0.0493716	0.270028	-12.9544	2.22e-38	5.62e-05	0.0594719	+/0
18187947	ENSG00000121211	ENSG00000132744	0.979235	0	0.411919	0	-12.9541	2.23e-38	5.62e-05	0.0594719	+/+
62841963	ENSG00000140030	ENSG00000141524	0.958127	0	0.0820282	0.0665731	-12.9518	2.29e-38	5.62e-05	0.0594719	+/0
1934	ENSG00000198125	ENSG00000168530	0.996003	0	0.667684	0	-12.9502	2.34e-38	5.63e-05	0.0594719	+/+
669406	ENSG00000173762	ENSG00000127561	0.980706	0	0.442767	0	-12.9497	2.36e-38	5.63e-05	0.0594719	+/+
1936	ENSG00000135960	ENSG00000015133	0.955774	0	0.0547358	0.221326	-12.9482	2.41e-38	5.63e-05	0.0594719	+/0
30549643	ENSG00000118308	ENSG00000092470	0.967756	0	0.212589	1.57e-06	-12.9479	2.41e-38	5.63e-05	0.0594719	+/+
43801685	ENSG00000156127	ENSG00000107317	0.965971	0	0.186284	2.72e-05	-12.9479	2.41e-38	5.63e-05	0.0594719	+/+
1939	ENSG00000165828	ENSG00000129437	0.00616593	0.963361	0.951353	0	12.9472	2.44e-38	5.63e-05	0.0594719	0/+
96803934	ENSG00000105011	ENSG00000171241	0.974979	0	0.331703	2.49e-14	-12.9463	2.46e-38	5.63e-05	0.0594719	+/+
76123964	ENSG00000107317	ENSG00000066923	0.955288	0	0.0494552	0.269217	-12.9462	2.47e-38	5.64e-05	0.0594719	+/0
67344584	ENSG00000177359	ENSG00000142606	-0.161181	0.226771	0.932453	0	12.9457	2.49e-38	5.64e-05	0.0594719	0/+
4671817	ENSG00000042980	ENSG00000166501	0.969706	0	0.24306	3.6e-08	-12.9447	2.52e-38	5.64e-05	0.0594719	+/+
1944	ENSG00000176153	ENSG00000241322	0.102523	0.443785	0.959706	0	12.9445	2.52e-38	5.64e-05	0.0594719	0/+
1945	ENSG00000198125	ENSG00000174697	0.954124	0	0.0365807	0.41392	-12.9444	2.53e-38	5.64e-05	0.0594719	+/0
1946	ENSG00000145040	ENSG00000264230	-0.177671	0.182108	0.930173	0	12.9442	2.53e-38	5.64e-05	0.0594719	0/+
93850817	ENSG00000120903	ENSG00000167419	-0.0526294	0.694792	0.945385	0	12.9434	2.56e-38	5.64e-05	0.0594719	0/+
3668153	ENSG00000108849	ENSG00000206432	-0.146616	0.272102	0.934329	0	12.9432	2.57e-38	5.64e-05	0.0594719	0/+
1949	ENSG00000182162	ENSG00000104783	0.907903	0	-0.312767	7.85e-13	-12.9429	2.58e-38	5.64e-05	0.0594719	+/-
1950	ENSG00000117091	ENSG00000103811	0.950984	0	0.00322856	0.942535	-12.9406	2.66e-38	5.64e-05	0.0594719	+/0
52394315	ENSG00000070915	ENSG00000182183	0.978491	0	0.398813	0	-12.9395	2.69e-38	5.65e-05	0.0594719	+/+
37697386	ENSG00000078589	ENSG00000144218	0.96269	0	0.14216	0.0014215	-12.9373	2.77e-38	5.65e-05	0.0594719	+/+
89226340	ENSG00000104267	ENSG00000181234	-0.0527675	0.69403	0.94526	0	12.936	2.82e-38	5.65e-05	0.0594719	0/+
90639118	ENSG00000165794	ENSG00000100285	-0.101825	0.44691	0.939751	0	12.936	2.82e-38	5.66e-05	0.0594719	0/+
55219677	ENSG00000169607	ENSG00000156970	0.986137	0	0.567841	0	-12.9357	2.83e-38	5.66e-05	0.0594719	+/+
17172490	ENSG00000140368	ENSG00000127084	0.976433	0	0.359741	0	-12.9354	2.84e-38	5.66e-05	0.0594719	+/+
551458	ENSG00000187608	ENSG00000234965	0.953997	0	0.0364978	0.414979	-12.935	2.86e-38	5.66e-05	0.0594719	+/0
1958	ENSG00000167286	ENSG00000150556	0.963467	0	0.152997	0.000589871	-12.9348	2.86e-38	5.66e-05	0.0594719	+/+
1959	ENSG00000166736	ENSG00000115163	0.960004	0	0.108025	0.0155645	-12.9319	2.97e-38	5.66e-05	0.0594719	+/+
66282852	ENSG00000122862	ENSG00000107317	0.9645	0	0.167728	0.00016218	-12.9312	3e-38	5.67e-05	0.0594719	+/+
22976351	ENSG00000170373	ENSG00000140807	0.0997976	0.456057	0.959331	0	12.9306	3.03e-38	5.67e-05	0.0594719	0/+
1962	ENSG00000172137	ENSG00000134339	0.965549	0	0.182652	3.91e-05	-12.9303	3.04e-38	5.67e-05	0.0594719	+/+
91333894	ENSG00000122862	ENSG00000157542	0.965669	0	0.184526	3.24e-05	-12.9291	3.09e-38	5.67e-05	0.0594719	+/+
31622814	ENSG00000173762	ENSG00000111348	0.97535	0	0.340656	4.44e-15	-12.9285	3.11e-38	5.67e-05	0.0594719	+/+
101919127	ENSG00000197409	ENSG00000184357	0.965835	0	0.186993	2.53e-05	-12.9285	3.11e-38	5.67e-05	0.0594719	+/+
1966	ENSG00000240505	ENSG00000150556	0.961886	0	0.132786	0.00290196	-12.928	3.13e-38	5.67e-05	0.0594719	+/+
59808114	ENSG00000145287	ENSG00000234965	0.977536	0	0.381567	0	-12.928	3.13e-38	5.67e-05	0.0594719	+/+
1968	ENSG00000093009	ENSG00000170819	0.966967	0	0.203621	4.34e-06	-12.9274	3.15e-38	5.67e-05	0.0594719	+/+
15733195	ENSG00000135476	ENSG00000156970	0.984812	0	0.536754	0	-12.9269	3.17e-38	5.67e-05	0.0594719	+/+
34928457	ENSG00000103546	ENSG00000167419	-0.090218	0.50063	0.940942	0	12.926	3.21e-38	5.67e-05	0.0594719	0/+
1971	ENSG00000132185	ENSG00000166803	0.968574	0	0.228003	2.49e-07	-12.9258	3.22e-38	5.68e-05	0.0594719	+/+
1972	ENSG00000196839	ENSG00000132329	0.948978	0	-0.0151743	0.734748	-12.9254	3.24e-38	5.68e-05	0.0594719	+/0
1973	ENSG00000186854	ENSG00000140968	0.970327	0	0.255533	6.56e-09	-12.9251	3.25e-38	5.68e-05	0.0594719	+/+
537959	ENSG00000139194	ENSG00000005059	0.954013	0	0.038249	0.392938	-12.9239	3.3e-38	5.68e-05	0.0594719	+/0
23769476	ENSG00000077152	ENSG00000168081	0.953052	0	0.0276717	0.53661	-12.9239	3.3e-38	5.68e-05	0.0594719	+/0
1976	ENSG00000183624	ENSG00000117399	0.964507	0	0.168863	0.000146139	-12.9236	3.31e-38	5.68e-05	0.0594719	+/+
1977	ENSG00000186854	ENSG00000135899	0.975101	0	0.336889	9.33e-15	-12.9227	3.35e-38	5.68e-05	0.0594719	+/+
1978	ENSG00000111863	ENSG00000138134	0.933545	0	-0.149695	0.000776025	-12.9221	3.38e-38	5.68e-05	0.0594719	+/-
60777994	ENSG00000100079	ENSG00000185507	0.977721	0	0.385867	0	-12.922	3.38e-38	5.68e-05	0.0594719	+/+
21480539	ENSG00000171956	ENSG00000121895	0.954969	0	0.0493714	0.27003	-12.9211	3.42e-38	5.68e-05	0.0594719	+/0
62968771	ENSG00000185507	ENSG00000070031	0.972974	0	0.299809	7.28e-12	-12.9208	3.43e-38	5.68e-05	0.0594719	+/+
99898196	ENSG00000136492	ENSG00000196092	0.973916	0	0.316104	4.35e-13	-12.9207	3.44e-38	5.68e-05	0.0594719	+/+
1983	ENSG00000100626	ENSG00000137473	0.0350723	0.793808	0.953671	0	12.9196	3.49e-38	5.69e-05	0.0594719	0/+
1984	ENSG00000035720	ENSG00000176890	0.968323	0	0.225202	3.51e-07	-12.9181	3.56e-38	5.69e-05	0.0594719	+/+
97322777	ENSG00000187730	ENSG00000196260	0.926315	0	-0.200983	5.8e-06	-12.9181	3.56e-38	5.69e-05	0.0594719	+/-
52274004	ENSG00000140525	ENSG00000156738	0.977695	0	0.386024	0	-12.9165	3.63e-38	5.69e-05	0.0594719	+/+
67121626	ENSG00000168875	ENSG00000171864	0.106272	0.427209	0.959675	0	12.915	3.7e-38	5.7e-05	0.0594719	0/+
7319525	ENSG00000171956	ENSG00000108370	0.951336	0	0.0107022	0.81114	-12.914	3.75e-38	5.7e-05	0.0594719	+/0
1989	ENSG00000139734	ENSG00000118308	0.969057	0	0.237019	7.93e-08	-12.914	3.75e-38	5.7e-05	0.0594719	+/+
1990	ENSG00000090889	ENSG00000276043	0.987278	0	0.598425	0	-12.9134	3.78e-38	5.7e-05	0.0594719	+/+
1991	ENSG00000090889	ENSG00000172578	0.983025	0	0.49714	0	-12.9131	3.8e-38	5.7e-05	0.0594719	+/+
76957654	ENSG00000093009	ENSG00000177455	0.980084	0	0.434093	0	-12.9126	3.82e-38	5.7e-05	0.0594719	+/+
84006907	ENSG00000106018	ENSG00000162510	0.390536	0.00243873	0.977899	0	12.9118	3.86e-38	5.7e-05	0.0594719	+/+
1994	ENSG00000149781	ENSG00000104783	0.968312	0	0.226032	3.17e-07	-12.9107	3.92e-38	5.71e-05	0.0594719	+/+
1995	ENSG00000161888	ENSG00000166803	0.984377	0	0.528248	0	-12.9103	3.94e-38	5.71e-05	0.0594719	+/+
75704189	ENSG00000117091	ENSG00000182183	0.98079	0	0.449051	0	-12.9101	3.95e-38	5.71e-05	0.0594719	+/+
12729	ENSG00000176788	ENSG00000165066	0.94886	0	-0.014115	0.752638	-12.9096	3.97e-38	5.71e-05	0.0594719	+/0
1998	ENSG00000105048	ENSG00000170290	0.985683	0	0.559528	0	-12.9072	4.1e-38	5.71e-05	0.0594719	+/+
28971678	ENSG00000144381	ENSG00000080824	0.974117	0	0.32136	1.69e-13	-12.9071	4.11e-38	5.71e-05	0.0594719	+/+
[truncated: 31,779 more rows]
